# Supplementary material for: Revealed versus potential spatial accessibility of healthcare and changing patterns during the COVID-19 pandemic
Source: Commun Med (Lond). 2023 Nov 3;3:157. doi: 10.1038/s43856-023-00384-9 (PMC10624905; doi:10.1038/s43856-023-00384-9)
Supplement: Supplementary file 3 — Supplementary Data 1 [file 43856_2023_384_MOESM3_ESM.zip]

Archive with 27 entries (22 files):
- paper_data_and_code_submission/
- paper_data_and_code_submission/README.txt
- paper_data_and_code_submission/Notebook1.ipynb
- paper_data_and_code_submission/Notebook2.ipynb
- paper_data_and_code_submission/datasets/
- paper_data_and_code_submission/datasets/world_bank_region_code_to_income_level.csv
- paper_data_and_code_submission/datasets/potential_travel_times/
- paper_data_and_code_submission/datasets/potential_travel_times/in_passenger_vehicle.csv
- paper_data_and_code_submission/datasets/potential_travel_times/walking.csv
- paper_data_and_code_submission/datasets/potential_travel_times/public_transit.csv
- paper_data_and_code_submission/datasets/revealed_travel_times/
- paper_data_and_code_submission/datasets/revealed_travel_times/travel_times.csv
- paper_data_and_code_submission/raw_datapoints/
- paper_data_and_code_submission/raw_datapoints/raw_data_fig4d.csv
- paper_data_and_code_submission/raw_datapoints/.DS_Store
- paper_data_and_code_submission/raw_datapoints/raw_data_fig2d.csv
- paper_data_and_code_submission/raw_datapoints/raw_data_fig2e.csv
- paper_data_and_code_submission/raw_datapoints/raw_data_fig3a.csv
- paper_data_and_code_submission/raw_datapoints/raw_data_fig3c.csv
- paper_data_and_code_submission/raw_datapoints/raw_data_fig3b.csv
- paper_data_and_code_submission/raw_datapoints/raw_data_fig2f.csv
- paper_data_and_code_submission/raw_datapoints/raw_data_fig2b.csv
- paper_data_and_code_submission/raw_datapoints/raw_data_fig3f.csv
- paper_data_and_code_submission/raw_datapoints/raw_data_fig2c.csv
- paper_data_and_code_submission/raw_datapoints/raw_data_fig3e.csv
- paper_data_and_code_submission/raw_datapoints/raw_data_fig2a.csv
- paper_data_and_code_submission/raw_datapoints/raw_data_fig3d.csv
