# Supplementary material for: Revealed versus potential spatial accessibility of healthcare and changing patterns during the COVID-19 pandemic
Source: Commun Med (Lond). 2023 Nov 3;3:157. doi: 10.1038/s43856-023-00384-9 (PMC10624905; doi:10.1038/s43856-023-00384-9)
Supplement: Supplementary file 3 — Supplementary Data 1 [file 43856_2023_384_MOESM3_ESM.zip › paper_data_and_code_submission/README.txt]

Notebook 1 plots figs 1, 4abc, 5 and 6.
Notebook 2 plots figs 2, 3, 4d. 

Figs 4abcd require Infant Mortality and Life Expectancy data to plot. These figures were plotted using infant mortality (API_SP.DYN.IMRT.IN_DS2_en_csv_v2_247826) and life expectancy (API_SP.DYN.LE00.IN_DS2_en_csv_v2_247768) data made available by The World Bank Data in 2019. The current versions of data have been updated and can be downloaded from https://data.worldbank.org/

Infant Mortality: https://data.worldbank.org/indicator/SP.DYN.IMRT.IN
Life Expectancy: https://data.worldbank.org/indicator/SP.DYN.LE00.IN

Fig 1 makes use of "The world by Income and Region" data made available by the world bank @ https://datatopics.worldbank.org/world-development-indicators/the-world-by-income-and-region.html. 
