# Supplementary material for: Revealed versus potential spatial accessibility of healthcare and changing patterns during the COVID-19 pandemic
Source: Commun Med (Lond). 2023 Nov 3;3:157. doi: 10.1038/s43856-023-00384-9 (PMC10624905; doi:10.1038/s43856-023-00384-9)
Supplement: Supplementary file 3 — Supplementary Data 1 [file 43856_2023_384_MOESM3_ESM.zip › paper_data_and_code_submission/Notebook1.ipynb]

# %% [code]
dict_region_names = {'Afghanistan': 'AF',
 'Albania': 'AL',
 'Algeria': 'DZ',
 'American Samoa': 'AS',
 'Andorra': 'AD',
 'Angola': 'AO',
 'Anguilla': 'AI',
 'Antarctica': 'AQ',
 'Antigua and Barbuda': 'AG',
 'Argentina': 'AR',
 'Armenia': 'AM',
 'Aruba': 'AW',
 'Australia': 'AU',
 'Austria': 'AT',
 'Azerbaijan': 'AZ',
 'Bahamas': 'BS',
 'Bahrain': 'BH',
 'Bangladesh': 'BD',
 'Barbados': 'BB',
 'Belarus': 'BY',
 'Belgium': 'BE',
 'Belize': 'BZ',
 'Benin': 'BJ',
 'Bermuda': 'BM',
 'Bhutan': 'BT',
 'Bolivia': 'BO',
 'Bonaire, Sint Eustatius and Saba': 'BQ',
 'Bosnia and Herzegovina': 'BA',
 'Botswana': 'BW',
 'Bouvet Island': 'BV',
 'Brazil': 'BR',
 'British Indian Ocean Territory': 'IO',
 'Brunei Darussalam': 'BN',
 'Bulgaria': 'BG',
 'Burkina Faso': 'BF',
 'Burundi': 'BI',
 'Cambodia': 'KH',
 'Cameroon': 'CM',
 'Canada': 'CA',
 'Cape Verde': 'CV',
 'Cayman Islands': 'KY',
 'Central African Republic': 'CF',
 'Chad': 'TD',
 'Chile': 'CL',
 'China': 'CN',
 'Christmas Island': 'CX',
 'Cocos (Keeling) Islands': 'CC',
 'Colombia': 'CO',
 'Comoros': 'KM',
 'Congo': 'CG',
 'Congo, the Democratic Republic of the': 'CD',
 'Cook Islands': 'CK',
 'Costa Rica': 'CR',
 'Country name': 'Code',
 'Croatia': 'HR',
 'Cuba': 'CU',
 'Curacao': 'CW',
 'Cyprus': 'CY',
 'Czech Republic': 'CZ',
 "Cote d'Ivoire": 'CI',
 'Denmark': 'DK',
 'Djibouti': 'DJ',
 'Dominica': 'DM',
 'Dominican Republic': 'DO',
 'Ecuador': 'EC',
 'Egypt': 'EG',
 'El Salvador': 'SV',
 'Equatorial Guinea': 'GQ',
 'Eritrea': 'ER',
 'Estonia': 'EE',
 'Ethiopia': 'ET',
 'Falkland Islands (Malvinas)': 'FK',
 'Faroe Islands': 'FO',
 'Fiji': 'FJ',
 'Finland': 'FI',
 'France': 'FR',
 'French Guiana': 'GF',
 'French Polynesia': 'PF',
 'French Southern Territories': 'TF',
 'Gabon': 'GA',
 'Gambia': 'GM',
 'Georgia': 'GE',
 'Germany': 'DE',
 'Ghana': 'GH',
 'Gibraltar': 'GI',
 'Greece': 'GR',
 'Greenland': 'GL',
 'Grenada': 'GD',
 'Guadeloupe': 'GP',
 'Guam': 'GU',
 'Guatemala': 'GT',
 'Guernsey': 'GG',
 'Guinea': 'GN',
 'Guinea-Bissau': 'GW',
 'Guyana': 'GY',
 'Haiti': 'HT',
 'Heard Island and McDonald Islands': 'HM',
 'Holy See (Vatican City State)': 'VA',
 'Honduras': 'HN',
 'Hong Kong': 'HK',
 'Hungary': 'HU',
 'Iceland': 'IS',
 'India': 'IN',
 'Indonesia': 'ID',
 'Iran, Islamic Republic of': 'IR',
 'Iraq': 'IQ',
 'Ireland': 'IE',
 'Isle of Man': 'IM',
 'Israel': 'IL',
 'Italy': 'IT',
 'Jamaica': 'JM',
 'Japan': 'JP',
 'Jersey': 'JE',
 'Jordan': 'JO',
 'Kazakhstan': 'KZ',
 'Kenya': 'KE',
 'Kiribati': 'KI',
 "Korea, Democratic People's Republic of": 'KP',
 'Korea, Republic of': 'KR',
 'Kuwait': 'KW',
 'Kyrgyzstan': 'KG',
 "Lao People's Democratic R.": 'LA',
 'Latvia': 'LV',
 'Lebanon': 'LB',
 'Lesotho': 'LS',
 'Liberia': 'LR',
 'Libya': 'LY',
 'Liechtenstein': 'LI',
 'Lithuania': 'LT',
 'Luxembourg': 'LU',
 'Macao': 'MO',
 'Macedonia': 'MK',
 'Madagascar': 'MG',
 'Malawi': 'MW',
 'Malaysia': 'MY',
 'Maldives': 'MV',
 'Mali': 'ML',
 'Malta': 'MT',
 'Marshall Islands': 'MH',
 'Martinique': 'MQ',
 'Mauritania': 'MR',
 'Mauritius': 'MU',
 'Mayotte': 'YT',
 'Mexico': 'MX',
 'Micronesia, Federated States of': 'FM',
 'Moldova': 'MD',
 'Monaco': 'MC',
 'Mongolia': 'MN',
 'Montenegro': 'ME',
 'Montserrat': 'MS',
 'Morocco': 'MA',
 'Mozambique': 'MZ',
 'Myanmar': 'MM',
 'Namibia': 'NA',
 'Nauru': 'NR',
 'Nepal': 'NP',
 'Netherlands': 'NL',
 'New Caledonia': 'NC',
 'New Zealand': 'NZ',
 'Nicaragua': 'NI',
 'Niger': 'NE',
 'Nigeria': 'NG',
 'Niue': 'NU',
 'Norfolk Island': 'NF',
 'Northern Mariana Islands': 'MP',
 'Norway': 'NO',
 'Oman': 'OM',
 'Pakistan': 'PK',
 'Palau': 'PW',
 'Palestine, State of': 'PS',
 'Panama': 'PA',
 'Papua New Guinea': 'PG',
 'Paraguay': 'PY',
 'Peru': 'PE',
 'Philippines': 'PH',
 'Pitcairn': 'PN',
 'Poland': 'PL',
 'Portugal': 'PT',
 'Puerto Rico': 'PR',
 'Qatar': 'QA',
 'Romania': 'RO',
 'Russian Federation': 'RU',
 'Rwanda': 'RW',
 'Reunion': 'RE',
 'Saint Barthelemy': 'BL',
 'Saint Helena, Ascension and Tristan da Cunha': 'SH',
 'Saint Kitts and Nevis': 'KN',
 'Saint Lucia': 'LC',
 'Saint Martin (French part)': 'MF',
 'Saint Pierre and Miquelon': 'PM',
 'Saint Vincent and the Grenadines': 'VC',
 'Samoa': 'WS',
 'San Marino': 'SM',
 'Sao Tome and Principe': 'ST',
 'Saudi Arabia': 'SA',
 'Senegal': 'SN',
 'Serbia': 'RS',
 'Seychelles': 'SC',
 'Sierra Leone': 'SL',
 'Singapore': 'SG',
 'Sint Maarten (Dutch part)': 'SX',
 'Slovakia': 'SK',
 'Slovenia': 'SI',
 'Solomon Islands': 'SB',
 'Somalia': 'SO',
 'South Africa': 'ZA',
 'South Georgia and the South Sandwich Islands': 'GS',
 'South Sudan': 'SS',
 'Spain': 'ES',
 'Sri Lanka': 'LK',
 'Sudan': 'SD',
 'Suriname': 'SR',
 'Svalbard and Jan Mayen': 'SJ',
 'Swaziland': 'SZ',
 'Sweden': 'SE',
 'Switzerland': 'CH',
 'Syrian Arab Republic': 'SY',
 'Taiwan': 'TW',
 'Tajikistan': 'TJ',
 'Tanzania': 'TZ',
 'Thailand': 'TH',
 'Timor-Leste': 'TL',
 'Togo': 'TG',
 'Tokelau': 'TK',
 'Tonga': 'TO',
 'Trinidad and Tobago': 'TT',
 'Tunisia': 'TN',
 'Turkey': 'TR',
 'Turkmenistan': 'TM',
 'Turks and Caicos Islands': 'TC',
 'Tuvalu': 'TV',
 'Uganda': 'UG',
 'Ukraine': 'UA',
 'United Arab Emirates': 'AE',
 'United Kingdom': 'GB',
 'United States': 'US',
 'United States Minor Outlying Islands': 'UM',
 'Uruguay': 'UY',
 'Uzbekistan': 'UZ',
 'Vanuatu': 'VU',
 'Venezuela': 'VE',
 'Vietnam': 'VN',
 'Virgin Islands, British': 'VG',
 'Virgin Islands, U.S.': 'VI',
 'Wallis and Futuna': 'WF',
 'Western Sahara': 'EH',
 'Yemen': 'YE',
 'Zambia': 'ZM',
 'Zimbabwe': 'ZW',
 'Kosovo': 'XK',
 'Aland Islands': 'AX'}

# %% [code]
convert_ISO_3166_2_to_1 = {
'AF':'AFG',
'AX':'ALA',
'AL':'ALB',
'DZ':'DZA',
'AS':'ASM',
'AD':'AND',
'AO':'AGO',
'AI':'AIA',
'AQ':'ATA',
'AG':'ATG',
'AR':'ARG',
'AM':'ARM',
'AW':'ABW',
'AU':'AUS',
'AT':'AUT',
'AZ':'AZE',
'BS':'BHS',
'BH':'BHR',
'BD':'BGD',
'BB':'BRB',
'BY':'BLR',
'BE':'BEL',
'BZ':'BLZ',
'BJ':'BEN',
'BM':'BMU',
'BT':'BTN',
'BO':'BOL',
'BA':'BIH',
'BW':'BWA',
'BV':'BVT',
'BR':'BRA',
'IO':'IOT',
'BN':'BRN',
'BG':'BGR',
'BF':'BFA',
'BI':'BDI',
'KH':'KHM',
'CM':'CMR',
'CA':'CAN',
'CV':'CPV',
'KY':'CYM',
'CF':'CAF',
'TD':'TCD',
'CL':'CHL',
'CN':'CHN',
'CX':'CXR',
'CC':'CCK',
'CO':'COL',
'KM':'COM',
'CG':'COG',
'CD':'COD',
'CK':'COK',
'CR':'CRI',
'CI':'CIV',
'HR':'HRV',
'CU':'CUB',
'CY':'CYP',
'CZ':'CZE',
'DK':'DNK',
'DJ':'DJI',
'DM':'DMA',
'DO':'DOM',
'EC':'ECU',
'EG':'EGY',
'SV':'SLV',
'GQ':'GNQ',
'ER':'ERI',
'EE':'EST',
'ET':'ETH',
'FK':'FLK',
'FO':'FRO',
'FJ':'FJI',
'FI':'FIN',
'FR':'FRA',
'GF':'GUF',
'PF':'PYF',
'TF':'ATF',
'GA':'GAB',
'GM':'GMB',
'GE':'GEO',
'DE':'DEU',
'GH':'GHA',
'GI':'GIB',
'GR':'GRC',
'GL':'GRL',
'GD':'GRD',
'GP':'GLP',
'GU':'GUM',
'GT':'GTM',
'GG':'GGY',
'GN':'GIN',
'GW':'GNB',
'GY':'GUY',
'HT':'HTI',
'HM':'HMD',
'VA':'VAT',
'HN':'HND',
'HK':'HKG',
'HU':'HUN',
'IS':'ISL',
'IN':'IND',
'ID':'IDN',
'IR':'IRN',
'IQ':'IRQ',
'IE':'IRL',
'IM':'IMN',
'IL':'ISR',
'IT':'ITA',
'JM':'JAM',
'JP':'JPN',
'JE':'JEY',
'JO':'JOR',
'KZ':'KAZ',
'KE':'KEN',
'KI':'KIR',
'KP':'PRK',
'KR':'KOR',
'KW':'KWT',
'KG':'KGZ',
'LA':'LAO',
'LV':'LVA',
'LB':'LBN',
'LS':'LSO',
'LR':'LBR',
'LY':'LBY',
'LI':'LIE',
'LT':'LTU',
'LU':'LUX',
'MO':'MAC',
'MK':'MKD',
'MG':'MDG',
'MW':'MWI',
'MY':'MYS',
'MV':'MDV',
'ML':'MLI',
'MT':'MLT',
'MH':'MHL',
'MQ':'MTQ',
'MR':'MRT',
'MU':'MUS',
'YT':'MYT',
'MX':'MEX',
'FM':'FSM',
'MD':'MDA',
'MC':'MCO',
'MN':'MNG',
'ME':'MNE',
'MS':'MSR',
'MA':'MAR',
'MZ':'MOZ',
'MM':'MMR',
'NA':'NAM',
'NR':'NRU',
'NP':'NPL',
'NL':'NLD',
'AN':'ANT',
'NC':'NCL',
'NZ':'NZL',
'NI':'NIC',
'NE':'NER',
'NG':'NGA',
'NU':'NIU',
'NF':'NFK',
'MP':'MNP',
'NO':'NOR',
'OM':'OMN',
'PK':'PAK',
'PW':'PLW',
'PS':'PSE',
'PA':'PAN',
'PG':'PNG',
'PY':'PRY',
'PE':'PER',
'PH':'PHL',
'PN':'PCN',
'PL':'POL',
'PT':'PRT',
'PR':'PRI',
'QA':'QAT',
'RE':'REU',
'RO':'ROU',
'RU':'RUS',
'RW':'RWA',
'BL':'BLM',
'SH':'SHN',
'KN':'KNA',
'LC':'LCA',
'MF':'MAF',
'PM':'SPM',
'VC':'VCT',
'WS':'WSM',
'SM':'SMR',
'ST':'STP',
'SA':'SAU',
'SN':'SEN',
'RS':'SRB',
'SC':'SYC',
'SL':'SLE',
'SG':'SGP',
'SK':'SVK',
'SI':'SVN',
'SB':'SLB',
'SO':'SOM',
'ZA':'ZAF',
'GS':'SGS',
'ES':'ESP',
'LK':'LKA',
'SD':'SDN',
'SR':'SUR',
'SJ':'SJM',
'SZ':'SWZ',
'SE':'SWE',
'CH':'CHE',
'SY':'SYR',
'TW':'TWN',
'TJ':'TJK',
'TZ':'TZA',
'TH':'THA',
'TL':'TLS',
'TG':'TGO',
'TK':'TKL',
'TO':'TON',
'TT':'TTO',
'TN':'TUN',
'TR':'TUR',
'TM':'TKM',
'TC':'TCA',
'TV':'TUV',
'UG':'UGA',
'UA':'UKR',
'AE':'ARE',
'GB':'GBR',
'US':'USA',
'UM':'UMI',
'UY':'URY',
'UZ':'UZB',
'VU':'VUT',
'VE':'VEN',
'VN':'VNM',
'VG':'VGB',
'VI':'VIR',
'WF':'WLF',
'EH':'ESH',
'YE':'YEM',
'ZM':'ZMB',
'ZW':'ZWE'
}

# %% [code]
import os
import matplotlib.pyplot as plt
import numpy as np
import pandas as pd
import seaborn as sns

from scipy.stats import pearsonr
from scipy.stats import spearmanr

# %% [code]
dirname = os.path.dirname(os.path.realpath('__file__'))
revaled_travel_times_csv_path = os.path.join(dirname, 'datasets/revealed_travel_times/travel_times.csv')
potential_travel_time_passenger_vehicle_path = os.path.join(dirname, 'datasets/potential_travel_times/in_passenger_vehicle.csv')
potential_travel_time_walking_path = os.path.join(dirname, 'datasets/potential_travel_times/walking.csv')
potential_travel_time_public_transit_path = os.path.join(dirname, 'datasets/potential_travel_times/public_transit.csv')

# %% [markdown]
Add infant mortality, life expectancy csv files to datasets folder and update their paths below.

# %% [code]
region_code_to_world_bank_income_level_path= os.path.join(dirname, 'datasets/world_bank_region_code_to_income_level.csv')
infant_mortality_csv_path = os.path.join(dirname, <INSERT_INFANT_MORTALITY_DATASET_PATH>)
life_expectancy_csv_path = os.path.join(dirname, <INSERT_LIFE_EXPECTANCY_DATASET_PATH>)

# %% [markdown]
## Fig 1

# %% [code]
gdp_data = pd.read_csv(region_code_to_world_bank_income_level_path, keep_default_na=False)
gdp_data.columns = ['region_code_3_letter', 'income_group', 'region_code']
gdp_data['barplot_color_code'] = ''
gdp_data['barplot_color_code'][gdp_data.income_group == 'Low income'] = 'red'
gdp_data['barplot_color_code'][gdp_data.income_group == 'Lower middle income'] = 'orange'
gdp_data['barplot_color_code'][gdp_data.income_group == 'Upper middle income']= 'yellow'
gdp_data['barplot_color_code'][gdp_data.income_group == 'High income'] = 'seagreen'

region_code_to_color_code_dict = {}

for index, row in gdp_data.iterrows():
  region_code_to_color_code_dict[row['region_code']] = row['barplot_color_code']

# %% [markdown]
Load csv files into pandas dataframes.

# %% [code]
travel_times_df = pd.read_csv(revaled_travel_times_csv_path, keep_default_na=False)

# %% [code]
driving_df = travel_times_df[travel_times_df.activity_type == 'IN_PASSENGER_VEHICLE']
pre_covid_all_driving_df = driving_df[driving_df.time_period == 'pre_covid']
covid_all_driving_df = driving_df[driving_df.time_period == 'covid']

# %% [code]
region_code = pre_covid_all_driving_df["geo_region"]
p10 = pre_covid_all_driving_df["average_10th_percentile_travel_times"]
p25 = pre_covid_all_driving_df["average_25th_percentile_travel_times"]
p50 = pre_covid_all_driving_df["average_50th_percentile_travel_times"]
p75 = pre_covid_all_driving_df["average_75th_percentile_travel_times"]
p90 = pre_covid_all_driving_df["average_90th_percentile_travel_times"]


# %% [code]
region = []
for c in region_code:
  for full, short in dict_region_names.items(): 
    if short == c:
      region.append(full)

# %% [code]
pre_covid_all_driving_df

# %% [code]
p90_sorted, regions_sorted = zip(*sorted(zip(p90, region)))
p90_sorted, region_code_sorted = zip(*sorted(zip(p90, region_code)))
p90_sorted, p10_sorted = zip(*sorted(zip(p90, p10)))
p90_sorted, p25_sorted = zip(*sorted(zip(p90, p25)))
p90_sorted, p50_sorted = zip(*sorted(zip(p90, p50)))
p90_sorted, p75_sorted = zip(*sorted(zip(p90, p75)))
p90_sorted, p90_sorted = zip(*sorted(zip(p90, p90)))

# %% [code]
plt.figure(figsize=(8,24), dpi=400, frameon=False)

sns.set_context("paper")
sns.set(font_scale = 1.1)
sns.set_style("white", {
    "font.family": "sans-serif",
    "font.serif": ['Helvetica'],
    "font.scale": 2
})
sns.set_style("ticks", {"xtick.major.size": 4,
                        "ytick.major.size": 4})


ax = plt.subplot(111)
ax.spines['right'].set_visible(False)
ax.spines['top'].set_visible(False)

plt.tick_params(top='off', right='off')

plt.plot(p50_sorted, range(len(regions_sorted)),ls = 'none')

inequality_measure = []
barplot_color_code = []
for i in range(len(regions_sorted)):
  inequality_measure.append(round(p75_sorted[i]/p25_sorted[i], 2)*6)
  if region_code_sorted[i] in region_code_to_color_code_dict.keys():
    barplot_color_code.append(region_code_to_color_code_dict[region_code_sorted[i]])
  # Classification unavailable for Venezuela 
  # (https://datahelpdesk.worldbank.org/knowledgebase/articles/906519-world-bank-country-and-lending-groups)
  elif region_code_sorted[i] in ('VE'):
    barplot_color_code.append('gray')
  plt.annotate(regions_sorted[i] + " (" + str(round(p75_sorted[i]/p25_sorted[i], 2)) + ")", (-225,i-0.5),size = 8)

plt.annotate('Country (Inequality Ratio)',(-225,116) ,size = 10)


plt.ylim([-2,116])
plt.xlim([-230,120])


ax.errorbar(p50_sorted,range(len(regions_sorted)),xerr = [np.array(p50_sorted) - np.array(p10_sorted), np.array(p90_sorted) - np.array(p50_sorted)],
            fmt='o', color='royalblue')
plt.plot(p10_sorted,range(len(regions_sorted)),linestyle = 'none',marker = '|',color = 'black')
plt.plot(p25_sorted,range(len(regions_sorted)),linestyle = 'none',marker = '|',color = 'black')
plt.plot(p75_sorted,range(len(regions_sorted)),linestyle = 'none',marker = '|',color = 'black')
plt.plot(p90_sorted,range(len(regions_sorted)),linestyle = 'none',marker = '|',color = 'black')


plt.ylabel('Rank of the country (sorted by 90th percentile)')

barlist = plt.barh(range(len(inequality_measure)), inequality_measure, left= -67, color='darkmagenta', edgecolor='black', linewidth=1.0)

for i in range(len(barlist)):
  barlist[i].set_color(barplot_color_code[i])
  barlist[i].set_edgecolor("black")
  barlist[i].set_linewidth(0.5)

colors = {'Low income':'red', 'Lower middle income':'orange', 'Upper middle income': 'yellow', 'High Income': 'green', 'Income data unavailable': 'gray'}         
labels = list(colors.keys())
handles = [plt.Rectangle((0,0),1,1, color=colors[label]) for label in labels]
plt.legend(handles, labels, fontsize=10)

plt.vlines(-67, 131, -1, color='gray')
plt.vlines(-46, 131, -1, color='gray')
plt.vlines(-25, 131, -1, color='gray')

plt.vlines(0,131,-1, color = 'gray')
plt.vlines(60,131,-1, color = 'gray')
plt.vlines(120,131,-1,  color = 'gray')
plt.vlines(180,131,-1,  color = 'gray')
plt.vlines(240,131,-1,  color = 'gray')
plt.vlines(300,131,-1,  color = 'gray')
plt.vlines(360,131,-1,  color = 'gray')
plt.vlines(420,131,-1,  color = 'gray')
plt.vlines(480,131,-1,  color = 'gray')
plt.vlines(540,131,-1,  color = 'gray')

plt.xticks([-67,-46,-25,0,60,120,180, 240, 300],
           ['0','3.5','7','0h','1h','2h','3h','4h','5h'])

# %% [markdown]
## Fig 4b

# %% [code]
infant_mortality = pd.read_csv(infant_mortality_csv_path, skiprows = [0,1,2,3], usecols= ['Country Name', 'Country Code', '2018'], keep_default_na=False)

# %% [code]
p_50_obs = []
p_25_obs = []
p_75_obs = []
p_90_obs = []
p_10_obs = []
c= []
i_m = []

for i in range(len(region_code_sorted)):
  try:
    if infant_mortality.loc[infant_mortality['Country Code'] == convert_ISO_3166_2_to_1[region_code_sorted[i]]].iloc[0]['2018'] != '':
      c.append(regions_sorted[i])
      p_25_obs.append(p25_sorted[i])
      p_75_obs.append(p75_sorted[i])
      p_90_obs.append(p90_sorted[i])
      p_50_obs.append(p50_sorted[i])
      p_10_obs.append(p10_sorted[i])
      i_m.append(float(infant_mortality.loc[infant_mortality['Country Code'] == convert_ISO_3166_2_to_1[region_code_sorted[i]]].iloc[0]['2018']))
  except:
      print(region_code_sorted[i])

# %% [code]
plt.figure(figsize=(80, 64), frameon=False)

sns.set_context("paper")
sns.set(font_scale = 7)
sns.set_style("white", {
    "font.family": "sans-serif",
    "font.serif": ['Helvetica'],
    "font.scale": 2
})
sns.set_style("ticks", {"xtick.major.size": 4,
                        "ytick.major.size": 4})


ax = plt.subplot(111)
ax.spines['right'].set_visible(False)
ax.spines['top'].set_visible(False)

plt.tick_params(top='off', right='off')
plt.xlim([50,250])
plt.ylim([-10,90])


observed_statistic = np.array(p_90_obs)
plt.scatter(observed_statistic,i_m)

w = np.polyfit(np.array(observed_statistic), np.array(i_m), 1)
p = np.poly1d(w)
plt.plot(np.linspace(51,249,100),p(np.linspace(51,249,100)),lw = 6,alpha = 0.5,c = 'red')

for i in range(len(c)):
  plt.annotate(c[i], (observed_statistic[i]+0.25, i_m[i]+0.25),size = 20)


plt.xlabel('90th percentile revealed travel time using a passenger vehicle')
plt.ylabel('Infant mortality rate per 1000 births in 2018')
plt.title('Spearman correlation=' + str(float(spearmanr(observed_statistic,i_m)[0]))[:4])

# %% [markdown]
## Fig 4a

# %% [code]
life_expectancy = pd.read_csv(life_expectancy_csv_path, skiprows = [0,1,2,3], usecols= ['Country Name', 'Country Code', '2017'])

# %% [code]
p_50_obs = []
p_25_obs = []
p_75_obs = []
p_90_obs = []
p_10_obs = []
c= []
i_m = []

for i in range(len(region_code_sorted)):
  try:
    if life_expectancy.loc[life_expectancy['Country Code'] == convert_ISO_3166_2_to_1[region_code_sorted[i]]].iloc[0]['2017'] != '':
      c.append(regions_sorted[i])
      p_25_obs.append(p25_sorted[i])
      p_75_obs.append(p75_sorted[i])
      p_90_obs.append(p90_sorted[i])
      p_50_obs.append(p50_sorted[i])
      p_10_obs.append(p10_sorted[i])
      i_m.append(float(life_expectancy.loc[life_expectancy['Country Code'] == convert_ISO_3166_2_to_1[region_code_sorted[i]]].iloc[0]['2017']))
  except:
      print(region_code_sorted[i])

# %% [code]
plt.figure(figsize=(40, 30), frameon=False)

sns.set_context("paper")
sns.set(font_scale = 2)
sns.set_style("white", {
    "font.family": "sans-serif",
    "font.serif": ['Helvetica'],
    "font.scale": 2
})
sns.set_style("ticks", {"xtick.major.size": 4,
                        "ytick.major.size": 4})


ax = plt.subplot(111)
ax.spines['right'].set_visible(False)
ax.spines['top'].set_visible(False)

plt.tick_params(top='off', right='off')
plt.xlim([50,250])
plt.ylim([50,90])


observed_statistic = np.array(p_90_obs)
plt.scatter(observed_statistic,i_m)

w = np.polyfit(np.array(observed_statistic), np.array(i_m), 1)
p = np.poly1d(w)
plt.plot(np.linspace(51,249,100),p(np.linspace(51,249,100)),lw = 6,alpha = 0.5,c = 'red')

for i in range(len(c)):
    plt.annotate(c[i], (observed_statistic[i]+0.25, i_m[i]+0.25),size = 12)

plt.xlabel('90th percentile revealed travel time using a passenger vehicle')
plt.ylabel('Life expectancy in 2017')
plt.title('Spearman correlation=' + str(float(spearmanr(observed_statistic,i_m)[0]))[:5])

# %% [markdown]
## Fig 4c

# %% [code]
plt.figure(figsize=(40, 32), frameon=False)

sns.set_context("paper")
sns.set(font_scale = 2)
sns.set_style("white", {
    "font.family": "sans-serif",
    "font.serif": ['Helvetica'],
    "font.scale": 2
})
sns.set_style("ticks", {"xtick.major.size": 4,
                        "ytick.major.size": 4})


ax = plt.subplot(111)
ax.spines['right'].set_visible(False)
ax.spines['top'].set_visible(False)

plt.tick_params(top='off', right='off')
plt.xlim([3,8])
plt.ylim([50,90])


observed_statistic = np.array(p_75_obs)/np.array(p_25_obs)
plt.scatter(observed_statistic,i_m)

w = np.polyfit(np.array(observed_statistic), np.array(i_m), 1)
p = np.poly1d(w)
plt.plot(np.linspace(3.5,12,100),p(np.linspace(3.5,12,100)),lw = 6,alpha = 0.5,c = 'red')

for i in range(len(c)):
    plt.annotate(c[i], (observed_statistic[i]+0.025, i_m[i]+0.025),size = 18)

plt.xlabel('Inequality ratio (75/25 percentile) in\nrevealed travel time using a passenger vehicle')
plt.ylabel('Life expectancy in 2017')
plt.title('Spearman correlation=' + str(float(spearmanr(observed_statistic,i_m)[0]))[:4])

# %% [markdown]
## Fig 6

# %% [code]
potential_travel_times_df = pd.read_csv(potential_travel_time_passenger_vehicle_path, keep_default_na=False)

# %% [code]
potential_travel_times_df

# %% [code]
potential_travel_times_df.columns = ['geo_region', 'region_name', 'travel_time']

# %% [code]
observed_travel_times = pre_covid_all_driving_df[['geo_region', 'average_90th_percentile_travel_times']]
observed_travel_times = observed_travel_times.reset_index(drop=True)

# %% [code]
potential_travel_times_df.columns

# %% [code]
merged_travel_times_df = observed_travel_times.merge(potential_travel_times_df, on='geo_region', how='left')

# %% [code]
merged_travel_times_df['extra_minutes'] = merged_travel_times_df['average_90th_percentile_travel_times'] - merged_travel_times_df['travel_time']
merged_travel_times_df['extra_minutes_factor'] = round((merged_travel_times_df['average_90th_percentile_travel_times']/merged_travel_times_df['travel_time']), 2)

# %% [code]
merged_travel_times_df = merged_travel_times_df.dropna()

# %% [code]
merged_travel_times_df = merged_travel_times_df.sort_values(by='extra_minutes', ascending=True)

# %% [code]
coeffs_sorted = merged_travel_times_df['extra_minutes'].to_list()
regions_sorted = merged_travel_times_df['region_name'].to_list()
factor_sorted = merged_travel_times_df['extra_minutes_factor'].to_list()

# %% [code]
def plot_population_weighted_difference(coeffs_sorted, regions_sorted, factor_sorted, fig_title):
  plt.figure(figsize=(10, 30), dpi=800, frameon=False)

  sns.set_context("paper")
  sns.set(font_scale=1.1)
  sns.set_style("white", {
      "font.family": "sans-serif",
      "font.serif": ["Helvetica"],
      "font.scale": 4
  })
  sns.set_style("ticks", {"xtick.major.size": 4, "ytick.major.size": 4})

  ax = plt.subplot(111)
  ax.spines["right"].set_visible(False)
  ax.spines["top"].set_visible(False)

  plt.tick_params(top="off", right="off")

  plt.plot(coeffs_sorted, range(len(regions_sorted)), ls="none")

  for i in range(len(regions_sorted)):
    plt.annotate(
        "{country} ({extra_time})".format(
            country=regions_sorted[i], extra_time=factor_sorted[i]),
        (coeffs_sorted[i], i),
        size=10)

  plt.ylim([-1, 115])
  plt.xlim([0, 176])
  plt.xticks(np.arange(0, 176, 25))
  plt.ylabel("Rank of the country")
  plt.xlabel(
      "Population weighted difference between\nrevealed and potential travel times (in minutes)"
  )

# %% [code]
plot_population_weighted_difference(coeffs_sorted,
                                    regions_sorted, factor_sorted, "precovid_travel_time_diff")

# %% [markdown]
## Fig 5

# %% [code]
import cartopy
import cartopy.crs as ccrs
import cartopy.mpl.geoaxes as geoaxes
import matplotlib as mpl
import sys

# %% [code]
times_sorted = potential_travel_times_df['travel_time'].to_list()
regions_sorted = potential_travel_times_df['geo_region'].to_list()

# %% [code]
fig = plt.gcf()
fig.set_size_inches(24, 18)


shapename = 'admin_0_countries'
states_shp = cartopy.io.shapereader.natural_earth(
    resolution='110m', category='cultural', name=shapename
)

ax = plt.axes(projection=ccrs.PlateCarree())

cmap = mpl.cm.Greens

for region in cartopy.io.shapereader.Reader(states_shp).records():
  mapped = False
  for cnt, c in enumerate(regions_sorted):
    try:
      if region.attributes['ADM0_A3'] == convert_ISO_3166_2_to_1[c]:
        mapped = True
        ax.add_geometries(
            [region.geometry],
            ccrs.PlateCarree(),
            facecolor=cmap(times_sorted[cnt] / 120, 1),
        )
        continue
    except KeyError:
      pass
  if not (mapped):
    ax.add_geometries(
        [region.geometry], ccrs.PlateCarree(), facecolor='gray', alpha=0.5
    )

sm = plt.cm.ScalarMappable(cmap=cmap, norm=plt.Normalize(0, 1))
sm._A = []
cbar = fig.colorbar(
    sm,
    ax=ax,
    shrink=0.6,
    ticks=[0, 0.25, 0.5, 0.75, 1],
)
cbar.ax.tick_params(length=15, width=5, labelsize=35)
cbar.ax.set_yticklabels(['0h', '0.5h', '1h', '1.5h', '2h'])

ax.add_feature(
    cartopy.feature.OCEAN, zorder=100, edgecolor='k', facecolor='cornflowerblue'
)

plt.title('Expected time to get to nearest medical facility\n by passenger vehicle, across countries', fontsize=45)

# %% [code]
potential_travel_times_walking_df = pd.read_csv(potential_travel_time_walking_path, keep_default_na=False)
potential_travel_times_walking_df.columns = ['geo_region', 'region_name', 'travel_time']
times_walking_sorted = potential_travel_times_walking_df['travel_time'].to_list()
regions_walking_sorted = potential_travel_times_walking_df['geo_region'].to_list()

# %% [code]
fig = plt.gcf()
fig.set_size_inches(24, 18)


shapename = 'admin_0_countries'
states_shp = cartopy.io.shapereader.natural_earth(resolution='110m',
                                        category='cultural', name=shapename)

ax = plt.axes(projection=ccrs.PlateCarree())

cmap = mpl.cm.Reds

for region in cartopy.io.shapereader.Reader(states_shp).records():
  mapped = False
  for cnt,c in enumerate(regions_walking_sorted):
    try:
      if region.attributes['ADM0_A3'] == convert_ISO_3166_2_to_1[c]:
        mapped = True
        ax.add_geometries([region.geometry], ccrs.PlateCarree(),
                          facecolor=cmap(times_walking_sorted[cnt]/60/6, 1))
        continue
    except KeyError:
      pass
  if not(mapped):
    ax.add_geometries([region.geometry], ccrs.PlateCarree(),
                          facecolor='gray',alpha = 0.5)

sm = plt.cm.ScalarMappable(cmap=cmap,norm=plt.Normalize(0,1))
sm._A = []
cbar = fig.colorbar(sm,ax=ax,shrink = 0.6, ticks = [0,0.25,0.5,0.75,1], )
cbar.ax.tick_params(length=15, width= 5, labelsize=35)
cbar.ax.set_yticklabels(['0h','1.5h', '3h', '4.5h','6h'])

ax.add_feature(
    cartopy.feature.OCEAN, zorder=100, edgecolor='k', facecolor='cornflowerblue'
)

plt.title('Expected time to get to the nearest medical\nfacility by walking, across countries', fontsize=45)

# %% [code]
potential_travel_times_public_transit_df = pd.read_csv(potential_travel_time_public_transit_path, keep_default_na=False)
potential_travel_times_public_transit_df.columns = ['geo_region', 'region_name', 'travel_time']
times_public_transit_sorted = potential_travel_times_public_transit_df['travel_time'].to_list()
regions_public_transit_sorted = potential_travel_times_public_transit_df['geo_region'].to_list()

# %% [code]
fig = plt.gcf()
fig.set_size_inches(24, 18)


shapename = 'admin_0_countries'
states_shp = cartopy.io.shapereader.natural_earth(resolution='110m',
                                        category='cultural', name=shapename)

ax = plt.axes(projection=ccrs.PlateCarree())

cmap = mpl.cm.Purples

for region in cartopy.io.shapereader.Reader(states_shp).records():
  mapped = False
  for cnt,c in enumerate(regions_public_transit_sorted):
    try:
      if region.attributes['ADM0_A3'] == convert_ISO_3166_2_to_1[c]:
        mapped = True
        ax.add_geometries([region.geometry], ccrs.PlateCarree(),
                          facecolor=cmap(times_public_transit_sorted[cnt]/60, 1))
        continue
    except KeyError:
      pass
  if not(mapped):
    ax.add_geometries([region.geometry], ccrs.PlateCarree(),
                          facecolor='gray',alpha = 0.5)

sm = plt.cm.ScalarMappable(cmap=cmap,norm=plt.Normalize(0,1))
sm._A = []
cbar = fig.colorbar(sm,ax=ax,shrink = 0.6, ticks = [0,0.25,0.5,0.75,1], )
cbar.ax.tick_params(length=15, width= 5, labelsize=35)
cbar.ax.set_yticklabels(['0h','15min', '30min', '45min','1h'])

ax.add_feature(
    cartopy.feature.OCEAN, zorder=100, edgecolor='k', facecolor='cornflowerblue'
)

plt.title('Expected time to get to the nearest medical\nfacility by public transport, across countries',fontsize=45)

# %% [code]
