# Supplementary material for: Revealed versus potential spatial accessibility of healthcare and changing patterns during the COVID-19 pandemic
Source: Commun Med (Lond). 2023 Nov 3;3:157. doi: 10.1038/s43856-023-00384-9 (PMC10624905; doi:10.1038/s43856-023-00384-9)
Supplement: Supplementary file 3 — Supplementary Data 1 [file 43856_2023_384_MOESM3_ESM.zip › paper_data_and_code_submission/Notebook2.ipynb]

# %% [code]
import pandas as pd
import numpy as np
import matplotlib.pyplot as plt
%matplotlib inline
import seaborn as sns
import geopandas
import plotly.express as px
import time

# %% [markdown]
## Fig. 4d

# %% [code]
merged = pd.read_csv('raw_datapoints/raw_data_fig4d.csv')

# %% [code]
from scipy.stats import pearsonr
from scipy.stats import spearmanr

# %% [code]
plt.figure(figsize=(10, 8), frameon=False)

sns.set_context("paper")
sns.set(font_scale = 1.4)
sns.set_style("white", {
    "font.family": "sans-serif",
    "font.serif": ['Helvetica'],
    "font.scale": 2
})
sns.set_style("ticks", {"xtick.major.size": 4,
                        "ytick.major.size": 4})


ax = plt.subplot(111)
ax.spines['right'].set_visible(False)
ax.spines['top'].set_visible(False)

plt.tick_params(top=False, right=False)


plt.scatter(merged['change'], merged['2017'])

w = np.polyfit(merged['change'], merged['2017'], 1)
p = np.poly1d(w)
plt.plot(np.linspace(merged['change'].min(),1,100),
         p(np.linspace(merged['change'].min(),1,100)),lw = 6,alpha = 0.5,c = 'red')

for i in range(len(merged['full_country_name'])):
    plt.annotate(merged['full_country_name'].values[i], (merged['change'].values[i], merged['2017'].values[i]),
                 size = 10)


    
plt.xticks([-1,-0.75,-0.5,-0.25,0,0.25,0.5,0.75,1],
          ['-100%','-75%','-50%',"-25%",'pre-pandemic\nbaseline',"+25%",'+50%','+75%','+100%'])

plt.xlim([merged['change'].min()-0.1,merged['change'].max()+0.1])
plt.vlines(0,merged['2017'].min(),merged['2017'].max(), linestyle = '--')

plt.ylim(merged['2017'].min()-1,merged['2017'].max()+1)
           
plt.xlabel("Average increase in median traveltime\nJan 2020 - Sep 2021 using a passenger vehicle")
plt.ylabel('Life expectancy in 2017')
plt.title('Spearman correlation=' + str(float(spearmanr(merged['change'], merged['2017'])[0]))[:5]);

plt.savefig('figures/Fig_4d.png',bbox_inches = "tight")

# %% [markdown]
## Fig. 2a-f

# %% [code]
df_to_plt = pd.read_csv('raw_datapoints/raw_data_fig2a.csv')
mode = 'IN_PASSENGER_VEHICLE'
color = 'tab:blue'
ticks = ['Feb 2019','May 2019','Aug 2019','Nov 2019',
 'Feb 2020','May 2020','Aug 2020','Nov 2020',
 'Feb 2021','May 2021','Aug 2021']

# %% [code]
f, ax = plt.subplots(figsize=(5, 4))


plt.xlim([-1.1,1.1])
# Plot the orbital period with horizontal boxes
sns.boxplot(x="change", y="period", data=df_to_plt,
            whis=[0, 100], width=.6, color = color)

# Add in points to show each observation
sns.stripplot(x="change", y="period", data=df_to_plt,
              size=4, color=".2", linewidth=0)

'''
for n,gr in df_to_plt.groupby('country'):
        sns.stripplot(x="change", y="period", data=gr,
              size=8, marker = '$'+ n +'$', color="black", linewidth=0, jitter = 0.1)
'''

plt.ylim([-0.5,6.5])

plt.yticks(range(7),ticks[4:])
# Tweak the visual presentation
ax.xaxis.grid(True)
ax.set(ylabel="")
sns.despine(trim=True, left=True)

plt.xticks([-1,-0.75,-0.5,-0.25,0,0.25,0.5,0.75,1],
          ['-100%','-75%','-50%',"-25%",'baseline',"+25%",'+50%','+75%','+100%'], rotation = 90)

#plt.xticks([-15,-10,-5,0,5,10,15],
#          ['-15min','-10min','-5min','baseline',"+5min",'+10min','+15min'], rotation = 90)


plt.xlabel('')

plt.vlines(0,-1,8)

#plt.title('Relative change in median travel time\nrelative to pre-pandemic baseline: '+mode+'\n')

plt.savefig('figures/Fig_2a.png',bbox_inches = "tight")

# %% [code]
df_to_plt = pd.read_csv('raw_datapoints/raw_data_fig2b.csv')

f, ax = plt.subplots(figsize=(5, 4))

plt.xlim([-1,1])

# Plot the orbital period with horizontal boxes
sns.boxplot(x="change", y="period", data=df_to_plt,
            whis=[0, 100], width=.6, color = color)

# Add in points to show each observation
sns.stripplot(x="change", y="period", data=df_to_plt,
              size=4, color=".2", linewidth=0)

'''
for n,gr in df_to_plt.groupby('country'):
        sns.stripplot(x="change", y="period", data=gr,
              size=8, marker = '$'+ n +'$', color="black", linewidth=0, jitter = 0.1)
'''

plt.ylim([-0.5,6.5])

plt.yticks(range(7),ticks[4:])
# Tweak the visual presentation
ax.xaxis.grid(True)
ax.set(ylabel="")
sns.despine(trim=True, left=True)

plt.xticks([-1,-0.75,-0.5,-0.25,0,0.25,0.5,0.75,1],
          ['-100%','-75%','-50%',"-25%",'baseline',"+25%",'+50%','+75%','+100%'], rotation = 90)

#plt.xticks([-15,-10,-5,0,5,10,15],
#          ['-15min','-10min','-5min','baseline',"+5min",'+10min','+15min'], rotation = 90)
plt.xlim([-1,1])

plt.xlabel('')

plt.vlines(0,-1,8)

#plt.title('Relative change in median distance traveled\nrelative to pre-pandemic baseline: '+mode+'\n')

plt.savefig('figures/Fig_2b.png',bbox_inches = "tight")

# %% [code]
df_to_plt = pd.read_csv('raw_datapoints/raw_data_fig2c.csv')
mode = 'PUBLIC_TRANSIT'
color = 'tab:green'

# %% [code]
f, ax = plt.subplots(figsize=(5, 4))


plt.xlim([-1.1,1.1])
# Plot the orbital period with horizontal boxes
sns.boxplot(x="change", y="period", data=df_to_plt,
            whis=[0, 100], width=.6, color = color)

# Add in points to show each observation
sns.stripplot(x="change", y="period", data=df_to_plt,
              size=4, color=".2", linewidth=0)

'''
for n,gr in df_to_plt.groupby('country'):
        sns.stripplot(x="change", y="period", data=gr,
              size=8, marker = '$'+ n +'$', color="black", linewidth=0, jitter = 0.1)
'''

plt.ylim([-0.5,6.5])

plt.yticks(range(7),ticks[4:])
# Tweak the visual presentation
ax.xaxis.grid(True)
ax.set(ylabel="")
sns.despine(trim=True, left=True)

plt.xticks([-1,-0.75,-0.5,-0.25,0,0.25,0.5,0.75,1],
          ['-100%','-75%','-50%',"-25%",'baseline',"+25%",'+50%','+75%','+100%'], rotation = 90)

#plt.xticks([-15,-10,-5,0,5,10,15],
#          ['-15min','-10min','-5min','baseline',"+5min",'+10min','+15min'], rotation = 90)


plt.xlabel('')

plt.vlines(0,-1,8)

#plt.title('Relative change in median travel time\nrelative to pre-pandemic baseline: '+mode+'\n')

plt.savefig('figures/Fig_2c',bbox_inches = "tight")

# %% [code]
df_to_plt = pd.read_csv('raw_datapoints/raw_data_fig2d.csv')

f, ax = plt.subplots(figsize=(5, 4))

plt.xlim([-1,1])
# Plot the orbital period with horizontal boxes
sns.boxplot(x="change", y="period", data=df_to_plt,
            whis=[0, 100], width=.6, color = color)

# Add in points to show each observation
sns.stripplot(x="change", y="period", data=df_to_plt,
              size=4, color=".2", linewidth=0)

'''
for n,gr in df_to_plt.groupby('country'):
        sns.stripplot(x="change", y="period", data=gr,
              size=8, marker = '$'+ n +'$', color="black", linewidth=0, jitter = 0.1)
'''

plt.ylim([-0.5,6.5])

plt.yticks(range(7),ticks[4:])
# Tweak the visual presentation
ax.xaxis.grid(True)
ax.set(ylabel="")
sns.despine(trim=True, left=True)

plt.xticks([-1,-0.75,-0.5,-0.25,0,0.25,0.5,0.75,1],
          ['-100%','-75%','-50%',"-25%",'baseline',"+25%",'+50%','+75%','+100%'], rotation = 90)

#plt.xticks([-15,-10,-5,0,5,10,15],
#          ['-15min','-10min','-5min','baseline',"+5min",'+10min','+15min'], rotation = 90)
plt.xlim([-1,1])

plt.xlabel('')

plt.vlines(0,-1,8)

#plt.title('Relative change in median distance traveled\nrelative to pre-pandemic baseline: '+mode+'\n')

plt.savefig('figures/Fig_2d.png',bbox_inches = "tight")

# %% [code]
df_to_plt = pd.read_csv('raw_datapoints/raw_data_fig2e.csv')
mode = 'WALKING'
color = 'tab:red'

# %% [code]
f, ax = plt.subplots(figsize=(5, 4))


plt.xlim([-1.1,1.1])
# Plot the orbital period with horizontal boxes
sns.boxplot(x="change", y="period", data=df_to_plt,
            whis=[0, 100], width=.6, color = color)

# Add in points to show each observation
sns.stripplot(x="change", y="period", data=df_to_plt,
              size=4, color=".2", linewidth=0)

'''
for n,gr in df_to_plt.groupby('country'):
        sns.stripplot(x="change", y="period", data=gr,
              size=8, marker = '$'+ n +'$', color="black", linewidth=0, jitter = 0.1)
'''

plt.ylim([-0.5,6.5])

plt.yticks(range(7),ticks[4:])
# Tweak the visual presentation
ax.xaxis.grid(True)
ax.set(ylabel="")
sns.despine(trim=True, left=True)

plt.xticks([-1,-0.75,-0.5,-0.25,0,0.25,0.5,0.75,1],
          ['-100%','-75%','-50%',"-25%",'baseline',"+25%",'+50%','+75%','+100%'], rotation = 90)

#plt.xticks([-15,-10,-5,0,5,10,15],
#          ['-15min','-10min','-5min','baseline',"+5min",'+10min','+15min'], rotation = 90)


plt.xlabel('')

plt.vlines(0,-1,8)

#plt.title('Relative change in median travel time\nrelative to pre-pandemic baseline: '+mode+'\n')

plt.savefig('figures/Fig_2e',bbox_inches = "tight")

# %% [code]
df_to_plt = pd.read_csv('raw_datapoints/raw_data_fig2f.csv')

f, ax = plt.subplots(figsize=(5, 4))


plt.xlim([-1,1])
# Plot the orbital period with horizontal boxes
sns.boxplot(x="change", y="period", data=df_to_plt,
            whis=[0, 100], width=.6, color = color)

# Add in points to show each observation
sns.stripplot(x="change", y="period", data=df_to_plt,
              size=4, color=".2", linewidth=0)

'''
for n,gr in df_to_plt.groupby('country'):
        sns.stripplot(x="change", y="period", data=gr,
              size=8, marker = '$'+ n +'$', color="black", linewidth=0, jitter = 0.1)
'''

plt.ylim([-0.5,6.5])

plt.yticks(range(7),ticks[4:])
# Tweak the visual presentation
ax.xaxis.grid(True)
ax.set(ylabel="")
sns.despine(trim=True, left=True)

plt.xticks([-1,-0.75,-0.5,-0.25,0,0.25,0.5,0.75,1],
          ['-100%','-75%','-50%',"-25%",'baseline',"+25%",'+50%','+75%','+100%'], rotation = 90)

#plt.xticks([-15,-10,-5,0,5,10,15],
#          ['-15min','-10min','-5min','baseline',"+5min",'+10min','+15min'], rotation = 90)


plt.xlabel('')

plt.vlines(0,-1,8)

#plt.title('Relative change in median distance traveled\nrelative to pre-pandemic baseline: '+mode+'\n')

plt.savefig('figures/Fig_2f.png',bbox_inches = "tight")

# %% [markdown]
## Fig 3a-f

# %% [code]
df_agg = pd.read_csv('raw_datapoints/raw_data_fig3a.csv')

# %% [code]

fig = px.choropleth(df_agg, locations="country3", 
                    locationmode="ISO-3", color="Travel time before (min)", 
                    hover_name="country", range_color=[0,60], 
                    color_continuous_scale="greens",width = 1800, height = 610)

fig.update(layout_coloraxis_showscale=True, layout_title_text='Passenger vehicle')
fig.update_layout(
                 margin_r = 0,margin_l = 5,margin_b = 0,margin_t = 60,font=dict(size=20)# customize legend orientation & positio
    )
fig.update_geos(
    resolution=110,
    showcoastlines=True, coastlinecolor="Black",countrywidth = 0.05,
    showland=True, landcolor="Gray",
    showocean=True, oceancolor="cornflowerblue", countrycolor = "Black",
    #showlakes=True, lakecolor="Blue",
    #showrivers=True, rivercolor="Blue"
    center = {'lat': 30,'lon':0}
)
    

fig.write_image('figures/Fig_3a.png')

# %% [code]
covid_change = pd.read_csv('raw_datapoints/raw_data_fig3b.csv')

# %% [code]
fig = px.choropleth(covid_change, locations="code_three", 
                    locationmode="ISO-3", color="Absolute change (min)", 
                    hover_name="country", range_color=[-15,15], 
                    color_continuous_scale="PRGn",width = 1800, height = 610)

fig.update(layout_coloraxis_showscale=True, layout_title_text='Passenger vehicle')
fig.update_layout(
                 margin_r = 0,margin_l = 5,margin_b = 0,margin_t = 60,font=dict(size=20)# customize legend orientation & positio
    )
fig.update_geos(
    resolution=110,
    showcoastlines=True, coastlinecolor="Black",countrywidth = 0.05,
    showland=True, landcolor="Gray",
    showocean=True, oceancolor="cornflowerblue", countrycolor = "Black",
    #showlakes=True, lakecolor="Blue",
    #showrivers=True, rivercolor="Blue"
    center = {'lat': 30,'lon':0}
)
    

fig.write_image('figures/Fig_3b.png')

# %% [code]
df_agg = pd.read_csv('raw_datapoints/raw_data_fig3c.csv')

# %% [code]

fig = px.choropleth(df_agg, locations="country3", 
                    locationmode="ISO-3", color="Travel time before (min)", 
                    hover_name="country", range_color=[0,60], 
                    color_continuous_scale="greens",width = 1800, height = 610)

fig.update(layout_coloraxis_showscale=True, layout_title_text='Public transportation')
fig.update_layout(
                 margin_r = 0,margin_l = 5,margin_b = 0,margin_t = 60,font=dict(size=20)# customize legend orientation & positio
    )
fig.update_geos(
    resolution=110,
    showcoastlines=True, coastlinecolor="Black",countrywidth = 0.05,
    showland=True, landcolor="Gray",
    showocean=True, oceancolor="cornflowerblue", countrycolor = "Black",
    #showlakes=True, lakecolor="Blue",
    #showrivers=True, rivercolor="Blue"
    center = {'lat': 30,'lon':0}
)
    

fig.write_image('figures/Fig_3c.png')


# %% [code]
covid_change = pd.read_csv('raw_datapoints/raw_data_fig3d.csv')

# %% [code]
fig = px.choropleth(covid_change, locations="code_three", 
                    locationmode="ISO-3", color="Absolute change (min)", 
                    hover_name="country", range_color=[-15,15], 
                    color_continuous_scale="PRGn",width = 1800, height = 610)

fig.update(layout_coloraxis_showscale=True, layout_title_text='Public transportation')
fig.update_layout(
                 margin_r = 0,margin_l = 5,margin_b = 0,margin_t = 60,font=dict(size=20)# customize legend orientation & positio
    )
fig.update_geos(
    resolution=110,
    showcoastlines=True, coastlinecolor="Black",countrywidth = 0.05,
    showland=True, landcolor="Gray",
    showocean=True, oceancolor="cornflowerblue", countrycolor = "Black",
    #showlakes=True, lakecolor="Blue",
    #showrivers=True, rivercolor="Blue"
    center = {'lat': 30,'lon':0}
)
    

fig.write_image('figures/Fig_3d.png')

# %% [code]
df_agg = pd.read_csv('raw_datapoints/raw_data_fig3e.csv')

# %% [code]

fig = px.choropleth(df_agg, locations="country3", 
                    locationmode="ISO-3", color="Travel time before (min)", 
                    hover_name="country", range_color=[0,60], 
                    color_continuous_scale="greens",width = 1800, height = 610)

fig.update(layout_coloraxis_showscale=True, layout_title_text='Walking')
fig.update_layout(
                 margin_r = 0,margin_l = 5,margin_b = 0,margin_t = 60,font=dict(size=20)# customize legend orientation & positio
    )
fig.update_geos(
    resolution=110,
    showcoastlines=True, coastlinecolor="Black",countrywidth = 0.05,
    showland=True, landcolor="Gray",
    showocean=True, oceancolor="cornflowerblue", countrycolor = "Black",
    #showlakes=True, lakecolor="Blue",
    #showrivers=True, rivercolor="Blue"
    center = {'lat': 30,'lon':0}
)
    

fig.write_image('figures/Fig_3e.png')


# %% [code]
covid_change = pd.read_csv('raw_datapoints/raw_data_fig3f.csv')

# %% [code]
fig = px.choropleth(covid_change, locations="code_three", 
                    locationmode="ISO-3", color="Absolute change (min)", 
                    hover_name="country", range_color=[-15,15], 
                    color_continuous_scale="PRGn",width = 1800, height = 610)

fig.update(layout_coloraxis_showscale=True, layout_title_text='Walking')
fig.update_layout(
                 margin_r = 0,margin_l = 5,margin_b = 0,margin_t = 60,font=dict(size=20)# customize legend orientation & positio
    )
fig.update_geos(
    resolution=110,
    showcoastlines=True, coastlinecolor="Black",countrywidth = 0.05,
    showland=True, landcolor="Gray",
    showocean=True, oceancolor="cornflowerblue", countrycolor = "Black",
    #showlakes=True, lakecolor="Blue",
    #showrivers=True, rivercolor="Blue"
    center = {'lat': 30,'lon':0}
)
    

fig.write_image('figures/Fig_3f.png')

# %% [code]
