# Supplementary material for: Revealed versus potential spatial accessibility of healthcare and changing patterns during the COVID-19 pandemic
Source: Commun Med (Lond). 2023 Nov 3;3:157. doi: 10.1038/s43856-023-00384-9 (PMC10624905; doi:10.1038/s43856-023-00384-9)
Supplement: Supplementary file 3 — Supplementary Data 1 [file 43856_2023_384_MOESM3_ESM.zip › paper_data_and_code_submission/datasets/world_bank_region_code_to_income_level.csv]

region_code_3_letter	Income group	country_code
ABW	High income	AW
AFG	Low income	AF
AGO	Lower middle income	AO
ALB	Upper middle income	AL
AND	High income	AD
ARE	High income	AE
ARG	Upper middle income	AR
ARM	Upper middle income	AM
ASM	Upper middle income	AS
ATG	High income	AG
AUS	High income	AU
AUT	High income	AT
AZE	Upper middle income	AZ
BDI	Low income	BI
BEL	High income	BE
BEN	Lower middle income	BJ
BFA	Low income	BF
BGD	Lower middle income	BD
BGR	Upper middle income	BG
BHR	High income	BH
BHS	High income	BS
BIH	Upper middle income	BA
BLR	Upper middle income	BY
BLZ	Upper middle income	BZ
BMU	High income	BM
BOL	Lower middle income	BO
BRA	Upper middle income	BR
BRB	High income	BB
BRN	High income	BN
BTN	Lower middle income	BT
BWA	Upper middle income	BW
CAF	Low income	CF
CAN	High income	CA
CHE	High income	CH
CHL	High income	CL
CHN	Upper middle income	CN
CIV	Lower middle income	CI
CMR	Lower middle income	CM
COD	Low income	CD
COG	Lower middle income	CG
COL	Upper middle income	CO
COM	Lower middle income	KM
CPV	Lower middle income	CV
CRI	Upper middle income	CR
CUB	Upper middle income	CU
CYM	High income	KY
CYP	High income	CY
CZE	High income	CZ
DEU	High income	DE
DJI	Lower middle income	DJ
DMA	Upper middle income	DM
DNK	High income	DK
DOM	Upper middle income	DO
DZA	Lower middle income	DZ
ECU	Upper middle income	EC
EGY	Lower middle income	EG
ERI	Low income	ER
ESP	High income	ES
EST	High income	EE
ETH	Low income	ET
FIN	High income	FI
FJI	Upper middle income	FJ
FRA	High income	FR
FRO	High income	FO
FSM	Lower middle income	FM
GAB	Upper middle income	GA
GBR	High income	GB
GEO	Upper middle income	GE
GHA	Lower middle income	GH
GIB	High income	GI
GIN	Low income	GN
GMB	Low income	GM
GNB	Low income	GW
GNQ	Upper middle income	GQ
GRC	High income	GR
GRD	Upper middle income	GD
GRL	High income	GL
GTM	Upper middle income	GT
GUM	High income	GU
GUY	Upper middle income	GY
HKG	High income	HK
HND	Lower middle income	HN
HRV	High income	HR
HTI	Lower middle income	HT
HUN	High income	HU
IDN	Lower middle income	ID
IMN	High income	IM
IND	Lower middle income	IN
IRL	High income	IE
IRN	Lower middle income	IR
IRQ	Upper middle income	IQ
ISL	High income	IS
ISR	High income	IL
ITA	High income	IT
JAM	Upper middle income	JM
JOR	Upper middle income	JO
JPN	High income	JP
KAZ	Upper middle income	KZ
KEN	Lower middle income	KE
KGZ	Lower middle income	KG
KHM	Lower middle income	KH
KIR	Lower middle income	KI
KNA	High income	KN
KOR	High income	KR
KWT	High income	KW
LAO	Lower middle income	LA
LBN	Lower middle income	LB
LBR	Low income	LR
LBY	Upper middle income	LY
LCA	Upper middle income	LC
LIE	High income	LI
LKA	Lower middle income	LK
LSO	Lower middle income	LS
LTU	High income	LT
LUX	High income	LU
LVA	High income	LV
MAC	High income	MO
MAF	High income	MF
MAR	Lower middle income	MA
MCO	High income	MC
MDA	Upper middle income	MD
MDG	Low income	MG
MDV	Upper middle income	MV
MEX	Upper middle income	MX
MHL	Upper middle income	MH
MKD	Upper middle income	MK
MLI	Low income	ML
MLT	High income	MT
MMR	Lower middle income	MM
MNE	Upper middle income	ME
MNG	Lower middle income	MN
MNP	High income	MP
MOZ	Low income	MZ
MRT	Lower middle income	MR
MUS	Upper middle income	MU
MWI	Low income	MW
MYS	Upper middle income	MY
NAM	Upper middle income	NA
NCL	High income	NC
NER	Low income	NE
NGA	Lower middle income	NG
NIC	Lower middle income	NI
NLD	High income	NL
NOR	High income	NO
NPL	Lower middle income	NP
NRU	High income	NR
NZL	High income	NZ
OMN	High income	OM
PAK	Lower middle income	PK
PAN	High income	PA
PER	Upper middle income	PE
PHL	Lower middle income	PH
PLW	Upper middle income	PW
PNG	Lower middle income	PG
POL	High income	PL
PRI	High income	PR
PRK	Low income	KP
PRT	High income	PT
PRY	Upper middle income	PY
PSE	Lower middle income	PS
PYF	High income	PF
QAT	High income	QA
ROU	High income	RO
RUS	Upper middle income	RU
RWA	Low income	RW
SAU	High income	SA
SDN	Low income	SD
SEN	Lower middle income	SN
SGP	High income	SG
SLB	Lower middle income	SB
SLE	Low income	SL
SLV	Lower middle income	SV
SMR	High income	SM
SOM	Low income	SO
SRB	Upper middle income	RS
STP	Lower middle income	ST
SUR	Upper middle income	SR
SVK	High income	SK
SVN	High income	SI
SWE	High income	SE
SWZ	Lower middle income	SZ
SYC	High income	SC
SYR	Low income	SY
TCA	High income	TC
TCD	Low income	TD
TGO	Low income	TG
THA	Upper middle income	TH
TJK	Lower middle income	TJ
TKM	Upper middle income	TM
TLS	Lower middle income	TL
TON	Upper middle income	TO
TTO	High income	TT
TUN	Lower middle income	TN
TUR	Upper middle income	TR
TUV	Upper middle income	TV
TWN	High income	TW
TZA	Lower middle income	TZ
UGA	Low income	UG
UKR	Lower middle income	UA
URY	High income	UY
USA	High income	US
UZB	Lower middle income	UZ
VCT	Upper middle income	VC
VGB	High income	VG
VIR	High income	VI
VNM	Lower middle income	VN
VUT	Lower middle income	VU
WSM	Lower middle income	WS
YEM	Low income	YE
ZAF	Upper middle income	ZA
ZMB	Low income	ZM
ZWE	Lower middle income	ZW
