# Supplementary material for: Revealed versus potential spatial accessibility of healthcare and changing patterns during the COVID-19 pandemic
Source: Commun Med (Lond). 2023 Nov 3;3:157. doi: 10.1038/s43856-023-00384-9 (PMC10624905; doi:10.1038/s43856-023-00384-9)
Supplement: Supplementary file 3 — Supplementary Data 1 [file 43856_2023_384_MOESM3_ESM.zip › paper_data_and_code_submission/datasets/potential_travel_times/in_passenger_vehicle.csv]

region_code	region_name	travel_time
GL	Greenland	3.3
SG	Singapore	4.5
GI	Gibraltar	5.46
TV	Tuvalu	6.39
NF	Norfolk Island	6.72
US	United States	7.15
BM	Bermuda	7.3
KW	Kuwait	7.63
UY	Uruguay	7.68
SA	Saudi Arabia	7.68
LI	Liechtenstein	7.9
ES	Spain	7.96
MY	Malaysia	8.29
TH	Thailand	8.61
AW	Aruba	8.68
NL	Netherlands	9.02
KI	Kiribati	9.13
PT	Portugal	9.23
MO	Macao	9.26
SI	Slovenia	9.54
GB	United Kingdom	9.74
PL	Poland	9.88
IT	Italy	10.03
JO	Jordan	10.2
DE	Germany	10.29
BR	Brazil	10.33
AU	Australia	10.7
CH	Switzerland	10.78
VI	Virgin Islands	10.78
AD	Andorra	10.79
LU	Luxembourg	11.22
BH	Bahrain	11.48
QA	Qatar	11.5
AG	Antigua and Barbuda	11.86
PR	Puerto Rico	12.01
DK	Denmark	12.1
AE	United Arab Emirates	12.23
CL	Chile	12.35
BB	Barbados	12.49
MS	Montserrat	12.87
CR	Costa Rica	12.89
FR	France	12.95
CA	Canada	13.05
PM	Saint Pierre and Miquelon	13.14
CZ	Czech Republic	13.18
FI	Finland	13.25
MV	Maldives	13.52
HU	Hungary	13.71
ID	Indonesia	14
MT	Malta	14.76
AR	Argentina	14.94
AT	Austria	15.05
HR	Croatia	15.1
SK	Slovakia	15.15
PA	Panama	15.43
LK	Sri Lanka	15.51
RS	Serbia	15.7
GF	French Guiana	15.76
PF	French Polynesia	15.99
IE	Ireland	16.46
BY	Belarus	16.56
GQ	Equatorial Guinea	16.7
MQ	Martinique	16.86
KN	Saint Kitts and Nevis	16.99
MU	Mauritius	18.1
NZ	New Zealand	18.21
LC	Saint Lucia	18.45
LB	Lebanon	18.48
TR	Turkey	18.54
LV	Latvia	18.68
IN	India	18.68
TN	Tunisia	18.7
VN	Vietnam	18.77
GP	Guadeloupe	18.83
MX	Mexico	18.86
ST	Sao Tome and Principe	19.29
MF	Saint Martin (French part)	19.4
LY	Libya	19.61
SV	El Salvador	19.7
RU	Russian Federation	19.76
LT	Lithuania	19.8
DO	Dominican Republic	19.95
OM	Oman	20.09
EC	Ecuador	20.3
VE	Venezuela	20.5
NO	Norway	20.58
IR	Iran	20.74
IL	Israel	20.8
GR	Greece	20.87
UA	Ukraine	21.53
IQ	Iraq	21.71
CY	Cyprus	21.92
BA	Bosnia and Herzegovina	22.09
PY	Paraguay	22.24
SE	Sweden	22.77
RO	Romania	23.77
MK	Macedonia	25.06
NC	New Caledonia	25.36
ME	Montenegro	25.48
PH	Philippines	25.78
PK	Pakistan	25.78
SR	Suriname	26
EG	Egypt	26.2
MD	Moldova	26.99
YE	Yemen	27.29
UZ	Uzbekistan	27.57
DZ	Algeria	28.07
ZA	South Africa	28.21
TT	Trinidad and Tobago	29
BE	Belgium	29.05
BG	Bulgaria	29.21
KZ	Kazakhstan	29.57
VU	Vanuatu	29.66
YT	Mayotte	29.76
MA	Morocco	31.13
EE	Estonia	31.27
CO	Colombia	33.46
PE	Peru	33.62
HN	Honduras	34.12
SN	Senegal	34.44
AL	Albania	34.9
JM	Jamaica	35.35
AZ	Azerbaijan	35.41
FJ	Fiji	36.16
TJ	Tajikistan	36.77
BD	Bangladesh	36.94
CU	Cuba	37.48
KM	Comoros	38.11
GT	Guatemala	39.16
NI	Nicaragua	42.81
NG	Nigeria	44.22
BO	Bolivia	45.08
GE	Georgia	45.1
KG	Kyrgyzstan	45.48
KH	Cambodia	49.05
TG	Togo	50.26
NP	Nepal	50.32
TM	Turkmenistan	54.89
HT	Haiti	55.69
SZ	Swaziland	55.8
KE	Kenya	57.03
UG	Uganda	57.07
GH	Ghana	58.86
AM	Armenia	59.86
BJ	Benin	60.82
GM	Gambia	63.9
MM	Myanmar	64.1
AI	Anguilla	69.14
CG	Congo	71.16
GY	Guyana	73.69
LR	Liberia	76.76
RW	Rwanda	77.23
SL	Sierra Leone	78.92
GW	Guinea-Bissau	80.28
CI	Cote d'Ivoire	80.71
IS	Iceland	81.12
CM	Cameroon	82.98
TZ	Tanzania	84.04
GA	Gabon	84.57
TL	Timor-Leste	87.53
ZW	Zimbabwe	90.27
CV	Cape Verde	91.95
DJ	Djibouti	93.03
AF	Afghanistan	95.16
ZM	Zambia	97.04
BI	Burundi	98.49
ER	Eritrea	99.35
GG	Guernsey	101.04
ML	Mali	102.36
BF	Burkina Faso	103.49
LS	Lesotho	104.78
GN	Guinea	104.85
NE	Niger	108.7
BZ	Belize	110.24
MZ	Mozambique	113.9
SO	Somalia	119.22
BW	Botswana	121.83
MN	Mongolia	123.81
MR	Mauritania	131.59
MW	Malawi	133.39
LA	Laos	135.89
SD	Sudan	141.45
AO	Angola	145.51
TD	Chad	146.34
BT	Bhutan	149.04
ET	Ethiopia	163.59
SS	South Sudan	173.3
AX	Aland Islands	198.09
MG	Madagascar	228.93
CD	Congo	236.25
BN	Brunei Darussalam	241.83
PG	Papua New Guinea	304.49
CF	Central African Republic	635.1
