# Supplementary material for: Revealed versus potential spatial accessibility of healthcare and changing patterns during the COVID-19 pandemic
Source: Commun Med (Lond). 2023 Nov 3;3:157. doi: 10.1038/s43856-023-00384-9 (PMC10624905; doi:10.1038/s43856-023-00384-9)
Supplement: Supplementary file 3 — Supplementary Data 1 [file 43856_2023_384_MOESM3_ESM.zip › paper_data_and_code_submission/datasets/potential_travel_times/walking.csv]

region_code	region_name	travel_time
SG	Singapore	12.17
GL	Greenland	16.78
MO	Macao	20.62
GI	Gibraltar	24.34
MV	Maldives	24.69
TV	Tuvalu	31.17
PM	Saint Pierre and Miquelon	37.68
NF	Norfolk Island	40.08
ES	Spain	43.97
BM	Bermuda	45.95
MY	Malaysia	50.82
SA	Saudi Arabia	51.38
TH	Thailand	51.71
KW	Kuwait	53.66
NL	Netherlands	54.34
US	United States	59.3
UY	Uruguay	59.61
BH	Bahrain	59.82
PT	Portugal	61.89
SI	Slovenia	62.56
LI	Liechtenstein	63.74
MF	Saint Martin	65.28
BR	Brazil	65.82
GB	United Kingdom	66.23
IT	Italy	66.25
JO	Jordan	66.52
AW	Aruba	67.59
AG	Antigua and Barbuda	69.28
MT	Malta	70.14
ID	Indonesia	70.66
KI	Kiribati	73.16
AD	Andorra	75.01
DE	Germany	75.03
PL	Poland	78.98
VI	Virgin Islands	81.97
CH	Switzerland	82.4
BE	Belgium	84.44
PR	Puerto Rico	86.91
LK	Sri Lanka	89.61
DK	Denmark	90.2
LU	Luxembourg	90.46
BB	Barbados	91.44
MS	Montserrat	93.11
QA	Qatar	94.49
AU	Australia	96.49
CL	Chile	99.88
FR	France	102.67
HR	Croatia	102.7
CZ	Czech Republic	102.81
VN	Vietnam	107.64
CR	Costa Rica	108.96
HU	Hungary	110.04
PA	Panama	112.58
IN	India	115.88
AE	United Arab Emirates	119.78
GQ	Equatorial Guinea	127.9
SV	El Salvador	128.56
SK	Slovakia	130.65
MX	Mexico	131.1
RS	Serbia	133.45
MQ	Martinique	134.27
AT	Austria	135.29
DO	Dominican Republic	135.51
ST	Sao Tome and Principe	137.36
PF	French Polynesia	137.83
LC	Saint Lucia	137.99
AR	Argentina	140.36
LB	Lebanon	140.77
BD	Bangladesh	145.22
GG	Guernsey	150.3
CY	Cyprus	150.67
IE	Ireland	151.7
CA	Canada	153.12
PH	Philippines	157.65
TN	Tunisia	159.7
BY	Belarus	161.9
FI	Finland	162.08
EC	Ecuador	162.65
UA	Ukraine	164.11
TR	Turkey	164.74
AI	Anguilla	164.76
MU	Mauritius	170.38
PK	Pakistan	172.22
IL	Israel	173.91
PY	Paraguay	174.52
KN	Saint Kitts and Nevis	178.43
RU	Russia	180.93
VE	Venezuela	184.46
GR	Greece	185.15
IQ	Iraq	185.26
TT	Trinidad and Tobago	185.4
LV	Latvia	188.37
BA	Bosnia and Herzegovina	188.74
YT	Mayotte	189.69
GP	Guadeloupe	193.61
GF	French Guiana	193.64
MK	Macedonia	196.43
NO	Norway	198.55
LY	Libya	198.95
BN	Brunei Darussalam	201.33
EG	Egypt	201.51
RO	Romania	215.07
IR	Iran	215.94
CO	Colombia	216.67
SR	Suriname	216.89
LT	Lithuania	221.02
NZ	New Zealand	226.88
SE	Sweden	245.93
YE	Yemen	250.63
KM	Comoros	250.92
OM	Oman	252.74
DZ	Algeria	264.63
UZ	Uzbekistan	265
HN	Honduras	266.61
VU	Vanuatu	267.65
PE	Peru	267.89
GT	Guatemala	271.07
MD	Moldova	271.19
JM	Jamaica	273.06
AL	Albania	277.22
BG	Bulgaria	287.34
ZA	South Africa	295.33
MA	Morocco	295.71
SN	Senegal	296.22
NI	Nicaragua	304.59
NP	Nepal	311.72
ME	Montenegro	319.96
KZ	Kazakhstan	334.26
NC	New Caledonia	339.86
EE	Estonia	341.18
FJ	Fiji	341.4
TJ	Tajikistan	350.09
KH	Cambodia	373.77
HT	Haiti	376.78
BO	Bolivia	386.41
CV	Cape Verde	398.89
CU	Cuba	408.62
NG	Nigeria	414.45
GE	Georgia	436.59
KE	Kenya	449.77
AZ	Azerbaijan	475.55
GH	Ghana	478.38
MM	Myanmar	480.92
TG	Togo	489.09
UG	Uganda	511.42
GM	Gambia	523.21
AM	Armenia	532.56
KG	Kyrgyzstan	545.98
RW	Rwanda	600.3
BJ	Benin	602.97
TL	Timor-Leste	610.24
TM	Turkmenistan	612.09
SZ	Swaziland	621.15
AX	Aland Islands	623.56
LR	Liberia	628.92
CI	Cote d'Ivoire	757.11
GW	Guinea-Bissau	774.58
CG	Congo	789.07
GY	Guyana	792.66
SL	Sierra Leone	820.77
CM	Cameroon	830.43
TZ	Tanzania	845.19
GN	Guinea	909.21
AF	Afghanistan	958.98
BI	Burundi	962.97
SO	Somalia	1003.04
ZM	Zambia	1059.29
BF	Burkina Faso	1068.16
LS	Lesotho	1070.08
GA	Gabon	1072.15
ML	Mali	1074
ER	Eritrea	1110.79
ZW	Zimbabwe	1143.55
DJ	Djibouti	1181.18
BT	Bhutan	1255.99
NE	Niger	1256.88
MR	Mauritania	1275.63
LA	Laos	1305.18
MW	Malawi	1307.83
MZ	Mozambique	1329.41
MN	Mongolia	1406.49
BW	Botswana	1530.87
IS	Iceland	1553.2
SD	Sudan	1558.6
AO	Angola	1720.71
ET	Ethiopia	1727.68
TD	Chad	1919.13
SS	South Sudan	2071.86
MG	Madagascar	2211.23
CD	Congo	2468.54
PG	Papua New Guinea	3172.58
BZ	Belize	3175.22
CF	Central African Republic	7822.67
