# Supplementary material for: Revealed versus potential spatial accessibility of healthcare and changing patterns during the COVID-19 pandemic
Source: Commun Med (Lond). 2023 Nov 3;3:157. doi: 10.1038/s43856-023-00384-9 (PMC10624905; doi:10.1038/s43856-023-00384-9)
Supplement: Supplementary file 3 — Supplementary Data 1 [file 43856_2023_384_MOESM3_ESM.zip › paper_data_and_code_submission/datasets/potential_travel_times/public_transit.csv]

region_code	region_name	travel_time
PA	Panama	15.22
CO	Colombia	16.64
SG	Singapore	18.07
BY	Belarus	18.86
BR	Brazil	19.92
GR	Greece	24.55
TR	Turkey	24.83
CA	Canada	25.58
IL	Israel	26.68
DO	Dominican Republic	27.08
PK	Pakistan	27.6
RS	Serbia	27.75
EC	Ecuador	28.12
AZ	Azerbaijan	28.4
CL	Chile	28.6
ID	Indonesia	30.6
KW	Kuwait	30.78
MO	Macao	31.14
AE	United Arab Emirates	31.19
US	United States	31.23
PL	Poland	31.58
AR	Argentina	31.59
ES	Spain	31.79
AU	Australia	32.21
PT	Portugal	32.41
MX	Mexico	32.53
QA	Qatar	33.07
MT	Malta	33.33
MA	Morocco	34.13
MK	Macedonia	34.26
CH	Switzerland	34.35
IN	India	34.53
BH	Bahrain	34.54
RU	Russian Federation	34.58
NL	Netherlands	34.81
LI	Liechtenstein	35.4
CZ	Czech Republic	35.88
TH	Thailand	36.06
SI	Slovenia	36.25
HR	Croatia	36.44
IT	Italy	36.74
VN	Vietnam	36.82
PE	Peru	37.34
UY	Uruguay	37.69
LU	Luxembourg	38.8
PH	Philippines	39.01
GB	United Kingdom	39.11
GF	French Guiana	39.39
CR	Costa Rica	39.56
ZA	South Africa	39.68
FR	France	40.05
DE	Germany	40.26
BA	Bosnia and Herzegovina	41.06
ZM	Zambia	41.44
DK	Denmark	42.78
FI	Finland	42.93
HU	Hungary	43.7
EG	Egypt	43.74
RO	Romania	44.2
TN	Tunisia	44.8
KE	Kenya	45.55
SK	Slovakia	45.89
BE	Belgium	45.99
LK	Sri Lanka	47.78
UA	Ukraine	48.55
NZ	New Zealand	49.32
GI	Gibraltar	49.44
NO	Norway	50.69
JM	Jamaica	51.45
AT	Austria	52.75
OM	Oman	53.62
BD	Bangladesh	53.64
EE	Estonia	55.87
GE	Georgia	56.45
AM	Armenia	56.45
BG	Bulgaria	59.31
IE	Ireland	59.96
SE	Sweden	60.74
LT	Lithuania	61.27
MD	Moldova	61.59
LV	Latvia	68.35
LB	Lebanon	69.76
NG	Nigeria	70.21
PR	Puerto Rico	76.01
MY	Malaysia	77.48
IS	Iceland	90.27
KZ	Kazakhstan	161.98
PY	Paraguay	195.2
AX	Aland Islands	279.65
MN	Mongolia	395.83
UZ	Uzbekistan	486.33
