# Supplementary material for: Revealed versus potential spatial accessibility of healthcare and changing patterns during the COVID-19 pandemic
Source: Commun Med (Lond). 2023 Nov 3;3:157. doi: 10.1038/s43856-023-00384-9 (PMC10624905; doi:10.1038/s43856-023-00384-9)
Supplement: Supplementary file 3 — Supplementary Data 1 [file 43856_2023_384_MOESM3_ESM.zip › paper_data_and_code_submission/datasets/revealed_travel_times/travel_times.csv]

geo_region	time_period	activity_type	average_10th_percentile_travel_times	average_25th_percentile_travel_times	average_50th_percentile_travel_times	average_75th_percentile_travel_times	average_90th_percentile_travel_times
AE	pre_covid	IN_PASSENGER_VEHICLE	7.22	12.17	22.85	43.58	98.2
AE	covid	IN_PASSENGER_VEHICLE	7.4	12.49	21.75	37.85	70.24
AE	pre_covid	PUBLIC_TRANSIT	5.94	8.71	13.08	20.75	38.55
AE	covid	PUBLIC_TRANSIT	8.05	13.56	27.98	36.29	50.63
AE	pre_covid	WALKING	2.48	3.96	7.37	14.85	28.41
AE	covid	WALKING	3.0	5.0	9.17	15.83	25.41
AF	pre_covid	IN_PASSENGER_VEHICLE	7.37	15.91	31.37	66.16	201.0
AF	covid	IN_PASSENGER_VEHICLE	8.21	15.41	30.27	58.18	156.76
AG	pre_covid	IN_PASSENGER_VEHICLE	5.5	8.51	18.41	34.35	60.66
AG	covid	IN_PASSENGER_VEHICLE	6.15	12.28	17.76	37.19	132.76
AR	pre_covid	IN_PASSENGER_VEHICLE	6.21	10.21	18.68	34.56	61.07
AR	covid	IN_PASSENGER_VEHICLE	6.22	10.56	18.24	32.05	56.18
AR	pre_covid	PUBLIC_TRANSIT	11.34	17.51	26.79	41.46	59.47
AR	covid	PUBLIC_TRANSIT	13.66	20.94	31.91	47.26	66.02
AR	pre_covid	WALKING	3.0	4.71	8.49	15.71	26.42
AR	covid	WALKING	3.0	5.0	9.4	17.07	27.67
AT	pre_covid	IN_PASSENGER_VEHICLE	7.0	12.49	22.95	41.16	71.09
AT	covid	IN_PASSENGER_VEHICLE	7.0	12.17	21.74	37.34	61.72
AT	pre_covid	PUBLIC_TRANSIT	7.17	10.99	16.99	24.45	33.69
AT	covid	PUBLIC_TRANSIT	9.76	14.39	20.71	28.5	38.89
AT	pre_covid	WALKING	3.0	4.24	7.47	14.37	24.77
AT	covid	WALKING	3.0	5.0	9.15	16.87	29.04
AU	pre_covid	IN_PASSENGER_VEHICLE	7.0	11.58	21.24	37.46	63.67
AU	covid	IN_PASSENGER_VEHICLE	7.0	11.72	20.31	33.8	53.02
AU	pre_covid	PUBLIC_TRANSIT	10.06	17.23	28.71	42.0	55.86
AU	covid	PUBLIC_TRANSIT	11.65	18.31	28.76	41.38	55.2
AU	pre_covid	WALKING	2.26	3.98	7.91	15.72	28.28
AU	covid	WALKING	3.0	5.57	10.73	19.35	32.07
AW	covid	IN_PASSENGER_VEHICLE	3.75	7.44	13.38	26.28	55.6
BA	pre_covid	IN_PASSENGER_VEHICLE	5.2	9.2	17.33	37.06	76.4
BA	covid	IN_PASSENGER_VEHICLE	5.0	8.91	15.63	33.28	80.69
BA	pre_covid	WALKING	2.59	4.22	8.92	16.67	29.81
BA	covid	WALKING	3.09	5.27	10.61	18.79	30.66
BB	pre_covid	IN_PASSENGER_VEHICLE	7.5	13.31	23.22	38.6	65.39
BB	covid	IN_PASSENGER_VEHICLE	8.04	13.92	22.58	37.42	67.74
BD	pre_covid	IN_PASSENGER_VEHICLE	7.21	12.98	23.77	42.32	73.1
BD	covid	IN_PASSENGER_VEHICLE	7.1	12.16	22.93	42.36	80.87
BD	pre_covid	PUBLIC_TRANSIT	9.68	14.71	25.87	43.9	71.07
BD	covid	PUBLIC_TRANSIT	18.32	27.4	40.54	59.18	81.42
BD	pre_covid	WALKING	3.0	4.46	8.66	16.73	33.29
BD	covid	WALKING	3.0	5.0	8.35	14.85	24.76
BE	pre_covid	IN_PASSENGER_VEHICLE	7.54	13.48	24.19	42.93	73.53
BE	covid	IN_PASSENGER_VEHICLE	7.91	13.16	22.65	37.44	59.32
BE	pre_covid	PUBLIC_TRANSIT	6.62	11.45	19.36	29.65	43.09
BE	covid	PUBLIC_TRANSIT	9.2	14.67	22.11	34.16	46.3
BE	pre_covid	WALKING	3.0	4.23	8.22	14.96	25.92
BE	covid	WALKING	3.0	5.0	9.1	16.36	27.4
BF	covid	IN_PASSENGER_VEHICLE	8.97	17.16	32.92	66.55	172.87
BG	pre_covid	IN_PASSENGER_VEHICLE	6.02	10.48	19.03	37.43	79.81
BG	covid	IN_PASSENGER_VEHICLE	6.45	10.62	18.15	33.23	68.78
BG	pre_covid	PUBLIC_TRANSIT	7.52	11.13	15.5	21.05	29.9
BG	covid	PUBLIC_TRANSIT	11.35	15.78	22.85	33.76	38.89
BG	pre_covid	WALKING	3.0	5.0	9.23	16.67	28.14
BG	covid	WALKING	3.0	5.0	9.75	17.3	29.52
BH	pre_covid	IN_PASSENGER_VEHICLE	8.24	14.53	24.41	40.4	71.56
BH	covid	IN_PASSENGER_VEHICLE	8.62	14.1	21.39	31.87	49.4
BH	pre_covid	WALKING	2.01	2.93	4.29	9.23	21.07
BH	covid	WALKING	2.39	4.34	8.51	14.08	18.27
BJ	covid	IN_PASSENGER_VEHICLE	13.75	21.2	40.14	82.3	175.37
BO	pre_covid	IN_PASSENGER_VEHICLE	7.01	11.63	20.19	35.38	63.49
BO	covid	IN_PASSENGER_VEHICLE	6.95	11.61	20.12	33.93	58.17
BO	pre_covid	WALKING	3.0	5.0	9.23	16.89	30.63
BO	covid	WALKING	3.0	5.1	9.45	16.93	27.74
BR	pre_covid	IN_PASSENGER_VEHICLE	6.0	10.57	19.57	37.85	69.97
BR	covid	IN_PASSENGER_VEHICLE	5.62	9.83	17.92	33.28	61.03
BR	pre_covid	PUBLIC_TRANSIT	12.6	20.42	33.2	50.7	69.3
BR	covid	PUBLIC_TRANSIT	16.23	25.23	38.37	54.75	72.01
BR	pre_covid	WALKING	3.0	4.22	8.49	15.71	27.49
BR	covid	WALKING	3.0	5.0	9.0	15.97	26.08
BY	pre_covid	IN_PASSENGER_VEHICLE	5.21	8.7	15.68	29.83	61.48
BY	covid	IN_PASSENGER_VEHICLE	6.12	9.0	15.25	26.97	55.78
BY	pre_covid	PUBLIC_TRANSIT	8.24	12.0	18.37	26.68	36.67
BY	covid	PUBLIC_TRANSIT	12.01	17.35	25.22	34.4	45.32
BY	pre_covid	WALKING	3.0	5.23	9.71	17.67	30.67
BY	covid	WALKING	3.0	6.0	11.0	17.49	27.85
CA	pre_covid	IN_PASSENGER_VEHICLE	5.0	8.73	16.23	31.2	57.65
CA	covid	IN_PASSENGER_VEHICLE	5.0	8.9	15.02	27.0	45.54
CA	pre_covid	PUBLIC_TRANSIT	8.25	13.0	21.0	31.49	43.72
CA	covid	PUBLIC_TRANSIT	8.53	13.28	21.11	31.68	45.11
CA	pre_covid	WALKING	2.0	3.7	7.26	14.48	25.53
CA	covid	WALKING	3.0	5.11	10.31	18.3	30.0
CH	pre_covid	IN_PASSENGER_VEHICLE	7.0	11.87	20.96	35.66	60.41
CH	covid	IN_PASSENGER_VEHICLE	7.0	12.88	21.14	35.36	55.8
CH	pre_covid	PUBLIC_TRANSIT	7.0	10.73	17.24	27.46	41.99
CH	covid	PUBLIC_TRANSIT	8.8	12.92	20.16	31.59	49.89
CH	pre_covid	WALKING	3.0	4.24	7.48	14.01	26.01
CH	covid	WALKING	3.0	5.0	9.15	16.49	29.24
CI	pre_covid	IN_PASSENGER_VEHICLE	7.19	12.98	25.17	53.58	113.16
CI	covid	IN_PASSENGER_VEHICLE	6.94	13.1	25.19	48.58	95.21
CI	pre_covid	WALKING	3.15	5.11	12.51	28.97	71.28
CI	covid	WALKING	3.82	7.13	13.42	23.88	139.04
CL	pre_covid	IN_PASSENGER_VEHICLE	5.46	9.22	16.71	31.65	57.5
CL	covid	IN_PASSENGER_VEHICLE	6.06	9.88	17.5	30.94	53.81
CL	pre_covid	PUBLIC_TRANSIT	9.7	15.24	23.69	36.05	47.94
CL	covid	PUBLIC_TRANSIT	10.56	16.02	24.49	36.29	50.57
CL	pre_covid	WALKING	3.0	5.0	9.0	15.23	24.65
CL	covid	WALKING	3.0	5.0	9.23	15.73	24.24
CM	pre_covid	IN_PASSENGER_VEHICLE	7.56	14.75	29.51	56.75	118.09
CM	covid	IN_PASSENGER_VEHICLE	7.59	14.77	29.13	55.37	136.06
CM	pre_covid	WALKING	3.1	5.16	11.76	27.89	56.38
CM	covid	WALKING	4.74	7.75	15.89	27.74	44.44
CO	pre_covid	IN_PASSENGER_VEHICLE	8.71	13.28	22.45	39.06	67.13
CO	covid	IN_PASSENGER_VEHICLE	8.88	14.08	23.47	39.37	66.38
CO	pre_covid	PUBLIC_TRANSIT	16.34	26.67	41.09	57.39	74.06
CO	covid	PUBLIC_TRANSIT	22.5	33.01	47.68	64.36	80.89
CO	pre_covid	WALKING	3.0	5.0	9.22	16.92	28.58
CO	covid	WALKING	3.0	5.0	9.57	17.48	28.31
CR	pre_covid	IN_PASSENGER_VEHICLE	5.75	9.22	18.22	35.1	65.35
CR	covid	IN_PASSENGER_VEHICLE	5.0	9.0	17.21	33.32	68.24
CR	pre_covid	PUBLIC_TRANSIT	15.7	23.48	33.48	44.83	62.05
CR	covid	PUBLIC_TRANSIT	21.06	27.35	35.12	43.26	56.16
CR	pre_covid	WALKING	3.0	5.0	9.08	15.98	27.65
CR	covid	WALKING	3.0	5.0	9.76	17.08	27.53
CZ	pre_covid	IN_PASSENGER_VEHICLE	6.72	11.96	22.73	42.97	81.64
CZ	covid	IN_PASSENGER_VEHICLE	6.89	11.89	21.13	37.12	64.14
CZ	pre_covid	PUBLIC_TRANSIT	7.22	11.36	18.11	27.49	38.5
CZ	covid	PUBLIC_TRANSIT	9.52	14.07	21.31	32.0	44.81
CZ	pre_covid	WALKING	3.0	4.48	7.96	14.68	26.95
CZ	covid	WALKING	3.0	5.0	9.15	15.79	27.14
DE	pre_covid	IN_PASSENGER_VEHICLE	7.47	13.24	22.71	38.22	65.71
DE	covid	IN_PASSENGER_VEHICLE	8.42	13.55	22.6	36.48	57.7
DE	pre_covid	PUBLIC_TRANSIT	7.48	11.76	18.5	27.74	37.95
DE	covid	PUBLIC_TRANSIT	10.28	14.92	22.41	32.03	44.23
DE	pre_covid	WALKING	2.73	4.47	8.7	15.98	27.7
DE	covid	WALKING	3.0	5.15	10.15	18.07	30.14
DK	pre_covid	IN_PASSENGER_VEHICLE	7.0	12.24	22.1	39.21	66.69
DK	covid	IN_PASSENGER_VEHICLE	7.0	12.28	22.01	37.12	59.64
DK	pre_covid	PUBLIC_TRANSIT	9.36	14.74	21.5	31.86	44.36
DK	covid	PUBLIC_TRANSIT	11.6	16.23	23.23	33.74	48.38
DK	pre_covid	WALKING	3.0	4.74	8.93	16.97	29.37
DK	covid	WALKING	3.0	5.14	10.66	19.65	33.54
DO	pre_covid	IN_PASSENGER_VEHICLE	5.21	10.21	19.85	38.44	76.06
DO	covid	IN_PASSENGER_VEHICLE	5.95	10.59	19.79	37.71	72.24
DO	pre_covid	WALKING	2.0	3.0	5.02	10.64	20.13
DO	covid	WALKING	3.0	4.98	7.95	13.86	21.72
EC	pre_covid	IN_PASSENGER_VEHICLE	7.0	11.91	22.11	40.25	74.11
EC	covid	IN_PASSENGER_VEHICLE	6.96	12.37	22.55	39.71	74.55
EC	pre_covid	PUBLIC_TRANSIT	13.64	23.26	37.99	54.85	69.23
EC	covid	PUBLIC_TRANSIT	19.63	28.41	41.22	55.15	67.83
EC	pre_covid	WALKING	3.0	4.46	8.11	15.17	26.37
EC	covid	WALKING	3.0	5.0	9.07	15.61	25.33
EE	pre_covid	IN_PASSENGER_VEHICLE	6.05	9.83	17.29	30.17	54.2
EE	covid	IN_PASSENGER_VEHICLE	7.0	11.0	18.3	30.63	52.52
EE	pre_covid	PUBLIC_TRANSIT	7.43	11.38	17.63	29.06	44.15
EE	covid	PUBLIC_TRANSIT	10.03	13.97	22.19	33.03	77.99
EE	pre_covid	WALKING	3.0	5.0	9.78	17.18	28.27
EE	covid	WALKING	3.02	5.46	10.26	18.14	29.71
EG	pre_covid	IN_PASSENGER_VEHICLE	8.12	15.08	30.9	61.88	132.55
EG	covid	IN_PASSENGER_VEHICLE	8.7	15.46	29.2	54.18	103.51
EG	pre_covid	PUBLIC_TRANSIT	11.83	16.8	23.08	31.19	41.0
EG	pre_covid	WALKING	3.0	4.23	8.45	16.89	32.05
EG	covid	WALKING	3.0	5.17	9.68	16.78	27.33
ES	pre_covid	IN_PASSENGER_VEHICLE	5.23	9.47	17.43	32.39	59.08
ES	covid	IN_PASSENGER_VEHICLE	6.29	10.72	18.63	32.63	55.97
ES	pre_covid	PUBLIC_TRANSIT	9.04	13.04	19.76	28.9	39.74
ES	covid	PUBLIC_TRANSIT	11.71	16.66	23.8	33.64	45.83
ES	pre_covid	WALKING	2.74	4.0	7.25	13.5	25.01
ES	covid	WALKING	3.0	5.0	8.69	15.52	27.91
FI	pre_covid	IN_PASSENGER_VEHICLE	5.47	9.23	16.23	31.18	61.64
FI	covid	IN_PASSENGER_VEHICLE	6.45	9.86	16.73	29.5	51.31
FI	pre_covid	PUBLIC_TRANSIT	7.29	11.28	18.77	28.98	40.9
FI	covid	PUBLIC_TRANSIT	9.74	14.67	22.74	32.87	44.04
FI	pre_covid	WALKING	3.0	4.75	9.01	16.49	28.68
FI	covid	WALKING	3.0	5.16	9.95	18.13	30.89
FJ	pre_covid	IN_PASSENGER_VEHICLE	7.89	15.54	29.37	58.55	120.1
FJ	covid	IN_PASSENGER_VEHICLE	8.76	14.25	23.95	46.52	108.91
FR	pre_covid	IN_PASSENGER_VEHICLE	7.73	13.47	24.19	42.92	77.07
FR	covid	IN_PASSENGER_VEHICLE	8.76	14.45	24.19	39.83	64.71
FR	pre_covid	PUBLIC_TRANSIT	9.02	13.73	21.29	31.22	42.37
FR	covid	PUBLIC_TRANSIT	12.21	17.74	26.15	36.76	50.16
FR	pre_covid	WALKING	2.73	4.23	7.96	15.19	27.83
FR	covid	WALKING	3.0	5.0	9.0	16.15	27.01
GA	pre_covid	IN_PASSENGER_VEHICLE	7.78	14.64	26.7	61.61	147.16
GA	covid	IN_PASSENGER_VEHICLE	10.54	16.7	29.87	56.46	160.1
GB	pre_covid	IN_PASSENGER_VEHICLE	6.0	10.47	18.95	33.43	57.09
GB	covid	IN_PASSENGER_VEHICLE	5.92	10.71	18.12	30.67	49.02
GB	pre_covid	PUBLIC_TRANSIT	10.26	15.99	25.25	36.72	50.71
GB	covid	PUBLIC_TRANSIT	11.07	16.55	25.71	37.98	52.51
GB	pre_covid	WALKING	3.0	4.71	9.23	16.94	29.43
GB	covid	WALKING	3.0	5.67	11.01	19.75	32.91
GE	pre_covid	IN_PASSENGER_VEHICLE	5.23	9.62	18.61	34.84	69.84
GE	covid	IN_PASSENGER_VEHICLE	5.81	10.01	18.31	33.5	64.14
GE	pre_covid	WALKING	2.99	4.85	9.49	17.19	28.78
GE	covid	WALKING	3.05	5.52	10.57	17.9	29.36
GH	pre_covid	IN_PASSENGER_VEHICLE	9.11	18.61	38.47	76.75	153.36
GH	covid	IN_PASSENGER_VEHICLE	9.22	17.05	33.27	64.03	125.4
GH	pre_covid	WALKING	2.67	5.33	12.97	29.13	64.33
GH	covid	WALKING	5.08	9.0	15.98	28.0	57.15
GR	pre_covid	IN_PASSENGER_VEHICLE	7.21	12.93	23.6	44.07	87.89
GR	covid	IN_PASSENGER_VEHICLE	7.0	12.14	20.97	36.22	64.46
GR	pre_covid	PUBLIC_TRANSIT	9.25	13.69	20.89	29.96	39.11
GR	covid	PUBLIC_TRANSIT	9.77	14.3	21.21	29.81	48.74
GR	pre_covid	WALKING	2.64	3.96	7.96	15.52	28.53
GR	covid	WALKING	3.0	5.0	9.55	17.53	29.56
GT	pre_covid	IN_PASSENGER_VEHICLE	7.03	12.45	23.45	42.61	74.65
GT	covid	IN_PASSENGER_VEHICLE	6.92	12.22	22.4	41.97	79.38
GT	pre_covid	WALKING	3.0	4.91	8.71	16.0	28.54
GT	covid	WALKING	3.0	5.0	9.35	15.94	26.59
HN	pre_covid	IN_PASSENGER_VEHICLE	6.26	10.55	18.78	35.29	70.29
HN	covid	IN_PASSENGER_VEHICLE	6.94	10.93	18.62	34.04	71.68
HN	pre_covid	WALKING	2.28	3.46	6.48	12.92	26.83
HN	covid	WALKING	3.04	4.76	8.63	15.07	25.18
HR	pre_covid	IN_PASSENGER_VEHICLE	5.0	9.0	16.73	31.73	62.49
HR	covid	IN_PASSENGER_VEHICLE	5.6	9.42	16.92	31.01	57.52
HR	pre_covid	PUBLIC_TRANSIT	7.2	10.44	16.51	25.43	37.78
HR	covid	PUBLIC_TRANSIT	10.34	15.49	22.51	33.13	45.53
HR	pre_covid	WALKING	3.0	4.25	7.87	14.73	24.99
HR	covid	WALKING	3.0	5.0	9.15	16.3	27.64
HT	pre_covid	IN_PASSENGER_VEHICLE	7.87	15.03	31.23	65.01	138.24
HT	covid	IN_PASSENGER_VEHICLE	8.52	16.87	32.51	60.78	142.7
HU	pre_covid	IN_PASSENGER_VEHICLE	5.22	9.22	19.44	39.81	75.38
HU	covid	IN_PASSENGER_VEHICLE	5.0	9.59	19.03	36.51	64.95
HU	pre_covid	PUBLIC_TRANSIT	7.06	10.97	17.58	27.64	42.13
HU	covid	PUBLIC_TRANSIT	9.79	14.71	22.76	36.04	53.12
HU	pre_covid	WALKING	3.0	4.23	7.47	13.74	23.66
HU	covid	WALKING	3.0	5.0	8.59	14.83	24.83
ID	pre_covid	IN_PASSENGER_VEHICLE	8.73	15.05	27.09	49.4	85.9
ID	covid	IN_PASSENGER_VEHICLE	8.37	14.94	26.31	47.01	81.82
ID	pre_covid	PUBLIC_TRANSIT	11.9	21.24	35.51	57.13	81.97
ID	covid	PUBLIC_TRANSIT	18.46	29.31	44.83	63.58	81.53
ID	pre_covid	WALKING	2.0	2.29	4.0	5.35	12.05
ID	covid	WALKING	3.0	4.09	7.45	15.21	29.49
IE	pre_covid	IN_PASSENGER_VEHICLE	7.24	13.48	26.21	50.2	90.5
IE	covid	IN_PASSENGER_VEHICLE	6.9	12.67	23.17	41.87	72.69
IE	pre_covid	PUBLIC_TRANSIT	14.46	20.69	32.36	44.91	60.7
IE	covid	PUBLIC_TRANSIT	15.67	21.81	32.68	45.99	59.29
IE	pre_covid	WALKING	3.0	4.91	10.7	20.1	33.93
IE	covid	WALKING	3.09	6.44	12.94	23.45	37.51
IL	pre_covid	IN_PASSENGER_VEHICLE	5.47	10.23	19.46	34.89	58.12
IL	covid	IN_PASSENGER_VEHICLE	6.0	11.0	20.06	34.81	55.99
IL	pre_covid	PUBLIC_TRANSIT	9.47	14.76	24.48	40.8	59.11
IL	covid	PUBLIC_TRANSIT	10.96	16.71	26.65	41.67	59.15
IL	pre_covid	WALKING	2.46	3.46	6.73	12.69	21.78
IL	covid	WALKING	3.0	5.0	8.33	14.83	25.15
IN	pre_covid	IN_PASSENGER_VEHICLE	7.46	13.46	26.01	51.71	100.05
IN	covid	IN_PASSENGER_VEHICLE	7.14	13.01	24.59	48.97	99.06
IN	pre_covid	PUBLIC_TRANSIT	10.83	18.83	33.37	54.2	83.25
IN	covid	PUBLIC_TRANSIT	18.66	28.86	44.42	64.19	88.11
IN	pre_covid	WALKING	2.21	3.21	6.09	12.97	24.82
IN	covid	WALKING	3.0	5.0	9.23	16.0	27.17
IQ	pre_covid	IN_PASSENGER_VEHICLE	8.37	14.49	27.47	54.93	119.12
IQ	covid	IN_PASSENGER_VEHICLE	8.67	14.63	25.53	48.41	116.83
IQ	pre_covid	WALKING	2.0	3.13	5.48	13.26	26.71
IQ	covid	WALKING	3.31	5.57	10.89	20.62	31.08
IT	pre_covid	IN_PASSENGER_VEHICLE	6.23	10.96	20.46	38.91	70.84
IT	covid	IN_PASSENGER_VEHICLE	6.61	10.91	19.81	34.72	57.46
IT	pre_covid	PUBLIC_TRANSIT	10.0	15.72	24.47	38.22	60.91
IT	covid	PUBLIC_TRANSIT	12.12	17.7	26.74	40.04	61.94
IT	pre_covid	WALKING	2.75	4.25	7.49	14.75	26.52
IT	covid	WALKING	3.0	5.0	8.96	16.03	28.02
JM	pre_covid	IN_PASSENGER_VEHICLE	9.03	16.83	32.33	66.96	134.18
JM	covid	IN_PASSENGER_VEHICLE	9.79	16.92	31.45	58.67	120.87
JO	pre_covid	IN_PASSENGER_VEHICLE	8.23	14.46	27.2	54.2	113.43
JO	covid	IN_PASSENGER_VEHICLE	8.57	14.13	24.13	41.92	76.58
JO	pre_covid	WALKING	2.0	3.0	5.03	12.78	24.3
JO	covid	WALKING	3.0	5.15	9.88	17.75	29.52
JP	pre_covid	IN_PASSENGER_VEHICLE	6.24	11.0	20.02	36.54	64.65
JP	covid	IN_PASSENGER_VEHICLE	6.56	11.0	18.56	31.98	52.09
JP	pre_covid	PUBLIC_TRANSIT	7.21	12.21	20.67	34.35	50.51
JP	covid	PUBLIC_TRANSIT	9.31	14.67	24.82	40.48	58.51
JP	pre_covid	WALKING	2.0	3.51	7.24	14.25	25.0
JP	covid	WALKING	3.0	4.75	8.58	14.99	24.98
KE	pre_covid	IN_PASSENGER_VEHICLE	7.54	14.88	28.49	54.1	105.91
KE	covid	IN_PASSENGER_VEHICLE	8.21	15.22	28.56	53.29	102.09
KE	pre_covid	PUBLIC_TRANSIT	10.22	20.02	38.0	55.16	86.8
KE	covid	PUBLIC_TRANSIT	31.02	39.05	47.48	60.19	68.41
KE	pre_covid	WALKING	2.99	5.34	12.35	24.94	52.45
KE	covid	WALKING	3.02	6.54	12.01	22.35	39.03
KG	pre_covid	IN_PASSENGER_VEHICLE	6.64	11.17	20.37	39.23	78.53
KG	covid	IN_PASSENGER_VEHICLE	7.0	11.41	20.39	37.18	82.1
KG	pre_covid	WALKING	3.0	5.0	9.82	18.08	33.62
KG	covid	WALKING	3.09	5.99	10.86	18.09	28.38
KH	pre_covid	IN_PASSENGER_VEHICLE	6.31	11.39	22.62	41.34	79.84
KH	covid	IN_PASSENGER_VEHICLE	6.23	11.36	22.77	42.55	82.83
KH	pre_covid	WALKING	1.99	2.86	3.95	5.3	12.02
KH	covid	WALKING	2.96	3.2	7.06	15.7	243.06
KR	pre_covid	IN_PASSENGER_VEHICLE	6.22	10.46	19.45	36.61	64.7
KR	covid	IN_PASSENGER_VEHICLE	6.81	11.0	20.22	37.49	64.9
KR	pre_covid	PUBLIC_TRANSIT	7.99	13.72	23.16	37.19	53.11
KR	covid	PUBLIC_TRANSIT	9.73	15.6	25.38	39.65	55.54
KR	pre_covid	WALKING	2.23	3.46	7.1	13.2	22.72
KR	covid	WALKING	3.0	5.0	8.59	15.04	24.95
KW	pre_covid	IN_PASSENGER_VEHICLE	6.63	11.95	21.95	39.58	79.97
KW	covid	IN_PASSENGER_VEHICLE	6.96	12.56	20.85	33.41	55.68
KW	pre_covid	WALKING	2.0	3.0	5.0	11.55	21.26
KW	covid	WALKING	3.0	4.78	8.49	16.28	26.94
KZ	pre_covid	IN_PASSENGER_VEHICLE	5.31	9.2	17.53	36.01	74.83
KZ	covid	IN_PASSENGER_VEHICLE	6.0	9.53	17.7	35.07	85.58
KZ	pre_covid	PUBLIC_TRANSIT	8.93	16.25	22.78	30.47	94.43
KZ	covid	PUBLIC_TRANSIT	17.97	21.8	33.23	42.11	58.62
KZ	pre_covid	WALKING	3.0	5.0	10.0	17.48	29.48
KZ	covid	WALKING	3.02	6.71	10.91	18.49	28.35
LB	pre_covid	IN_PASSENGER_VEHICLE	6.21	11.4	21.9	43.28	87.97
LB	covid	IN_PASSENGER_VEHICLE	6.42	11.15	20.64	39.2	77.6
LB	pre_covid	WALKING	2.28	3.08	5.44	11.95	21.77
LB	covid	WALKING	2.84	4.76	8.75	16.19	28.18
LK	pre_covid	IN_PASSENGER_VEHICLE	7.0	13.17	26.35	52.29	99.75
LK	covid	IN_PASSENGER_VEHICLE	7.0	12.74	24.74	47.64	91.71
LK	covid	PUBLIC_TRANSIT	21.85	30.06	50.0	64.79	136.17
LK	pre_covid	WALKING	2.18	3.21	5.06	12.25	23.86
LK	covid	WALKING	3.01	4.76	7.58	13.55	23.96
LT	pre_covid	IN_PASSENGER_VEHICLE	5.44	9.94	18.71	36.7	80.35
LT	covid	IN_PASSENGER_VEHICLE	6.0	10.76	18.24	31.44	62.68
LT	pre_covid	PUBLIC_TRANSIT	9.8	14.96	22.48	31.08	38.6
LT	covid	PUBLIC_TRANSIT	12.43	18.3	25.9	33.52	42.42
LT	pre_covid	WALKING	3.0	4.75	8.47	15.76	27.54
LT	covid	WALKING	3.0	5.0	9.6	17.27	29.2
LU	pre_covid	IN_PASSENGER_VEHICLE	8.12	13.97	22.96	39.03	69.75
LU	covid	IN_PASSENGER_VEHICLE	8.26	14.18	22.91	37.3	56.78
LU	covid	WALKING	2.99	4.8	8.15	13.58	29.13
LV	pre_covid	IN_PASSENGER_VEHICLE	5.71	9.95	19.66	38.21	73.85
LV	covid	IN_PASSENGER_VEHICLE	6.28	11.0	19.41	34.78	62.51
LV	pre_covid	PUBLIC_TRANSIT	10.74	15.66	23.43	34.03	46.76
LV	covid	PUBLIC_TRANSIT	14.52	20.08	27.93	40.65	129.54
LV	pre_covid	WALKING	3.0	5.0	9.7	17.53	28.67
LV	covid	WALKING	3.0	5.02	10.18	18.19	29.85
LY	pre_covid	IN_PASSENGER_VEHICLE	7.32	14.49	30.0	64.95	147.98
LY	covid	IN_PASSENGER_VEHICLE	8.34	14.78	29.21	65.61	169.03
MA	pre_covid	IN_PASSENGER_VEHICLE	7.21	12.13	22.02	42.25	86.95
MA	covid	IN_PASSENGER_VEHICLE	6.93	12.11	21.79	39.33	78.68
MA	pre_covid	WALKING	3.0	5.0	9.94	20.06	40.57
MA	covid	WALKING	3.0	5.2	10.46	18.99	32.45
MD	pre_covid	IN_PASSENGER_VEHICLE	5.62	10.03	18.99	37.98	79.85
MD	covid	IN_PASSENGER_VEHICLE	5.69	10.65	19.34	37.94	95.78
MD	pre_covid	WALKING	3.0	5.0	9.4	17.21	32.02
MD	covid	WALKING	3.0	5.09	9.5	16.84	27.18
ML	pre_covid	IN_PASSENGER_VEHICLE	6.75	15.21	28.87	59.51	108.12
ML	covid	IN_PASSENGER_VEHICLE	6.95	14.63	32.41	64.49	213.96
MM	pre_covid	IN_PASSENGER_VEHICLE	7.0	13.03	25.21	52.4	114.17
MM	covid	IN_PASSENGER_VEHICLE	7.13	12.55	21.97	39.85	75.65
MM	pre_covid	WALKING	2.0	3.07	6.04	13.08	27.06
MM	covid	WALKING	3.0	4.8	8.0	14.37	22.94
MT	pre_covid	IN_PASSENGER_VEHICLE	6.65	10.98	17.7	29.67	46.24
MT	covid	IN_PASSENGER_VEHICLE	7.01	10.46	17.39	27.29	43.55
MU	pre_covid	IN_PASSENGER_VEHICLE	9.46	15.54	28.51	48.84	79.5
MU	covid	IN_PASSENGER_VEHICLE	6.25	12.03	22.79	43.39	76.5
MX	pre_covid	IN_PASSENGER_VEHICLE	7.22	12.46	22.3	39.6	70.48
MX	covid	IN_PASSENGER_VEHICLE	7.0	12.82	21.7	37.53	67.24
MX	pre_covid	PUBLIC_TRANSIT	10.01	16.49	25.76	39.15	54.12
MX	covid	PUBLIC_TRANSIT	15.39	22.68	34.35	49.39	66.86
MX	pre_covid	WALKING	3.0	4.23	7.94	14.96	24.92
MX	covid	WALKING	3.0	5.0	9.0	15.63	25.01
MY	pre_covid	IN_PASSENGER_VEHICLE	7.0	12.49	23.7	45.35	91.17
MY	covid	IN_PASSENGER_VEHICLE	6.72	11.41	20.11	35.51	63.48
MY	pre_covid	PUBLIC_TRANSIT	11.07	17.29	26.96	41.87	65.16
MY	covid	PUBLIC_TRANSIT	11.08	17.49	27.64	44.43	72.8
MY	pre_covid	WALKING	2.0	2.61	4.0	5.89	13.7
MY	covid	WALKING	3.0	3.43	6.83	11.93	19.73
NA	pre_covid	IN_PASSENGER_VEHICLE	4.95	8.63	15.84	31.48	73.79
NA	covid	IN_PASSENGER_VEHICLE	5.16	8.8	15.84	31.51	92.88
NE	covid	IN_PASSENGER_VEHICLE	11.79	20.88	39.14	96.14	135.51
NG	pre_covid	IN_PASSENGER_VEHICLE	9.18	19.62	41.35	87.09	179.36
NG	covid	IN_PASSENGER_VEHICLE	9.25	18.12	34.7	66.85	127.44
NG	pre_covid	WALKING	2.25	4.22	9.77	24.36	57.32
NG	covid	WALKING	3.23	6.68	12.1	22.12	42.69
NI	pre_covid	IN_PASSENGER_VEHICLE	7.05	12.17	22.02	40.94	77.54
NI	covid	IN_PASSENGER_VEHICLE	6.71	12.18	23.49	45.63	97.93
NI	pre_covid	WALKING	2.84	5.04	9.26	17.75	44.86
NI	covid	WALKING	3.35	5.66	10.08	15.84	27.06
NL	pre_covid	IN_PASSENGER_VEHICLE	7.73	12.72	20.2	31.93	51.68
NL	covid	IN_PASSENGER_VEHICLE	8.9	13.9	21.57	32.36	49.13
NL	pre_covid	PUBLIC_TRANSIT	9.46	14.37	21.86	33.19	49.92
NL	covid	PUBLIC_TRANSIT	11.18	16.15	24.9	38.47	60.19
NL	pre_covid	WALKING	2.46	3.98	8.38	16.01	27.42
NL	covid	WALKING	3.17	5.79	11.0	19.37	32.13
NO	pre_covid	IN_PASSENGER_VEHICLE	6.24	10.27	17.97	33.87	64.05
NO	covid	IN_PASSENGER_VEHICLE	6.89	10.89	18.42	32.62	57.57
NO	pre_covid	PUBLIC_TRANSIT	8.09	12.1	19.13	28.22	40.31
NO	covid	PUBLIC_TRANSIT	10.18	14.95	22.29	32.57	45.99
NO	pre_covid	WALKING	3.0	4.73	9.08	17.69	31.02
NO	covid	WALKING	3.0	5.46	10.9	19.82	33.86
NP	pre_covid	IN_PASSENGER_VEHICLE	7.17	12.39	22.09	39.76	76.14
NP	covid	IN_PASSENGER_VEHICLE	6.88	11.91	20.75	36.85	72.15
NP	pre_covid	WALKING	2.67	4.64	9.69	19.22	35.5
NP	covid	WALKING	3.0	6.02	11.3	19.97	32.92
NZ	pre_covid	IN_PASSENGER_VEHICLE	6.0	9.25	17.15	31.82	59.37
NZ	covid	IN_PASSENGER_VEHICLE	6.0	9.37	16.61	29.05	49.02
NZ	covid	PUBLIC_TRANSIT	11.56	15.67	26.25	35.84	50.38
NZ	pre_covid	WALKING	2.22	3.72	7.44	15.07	28.17
NZ	covid	WALKING	3.0	5.0	9.3	16.76	28.16
OM	pre_covid	IN_PASSENGER_VEHICLE	7.0	11.34	22.13	46.41	97.15
OM	covid	IN_PASSENGER_VEHICLE	7.03	11.59	20.91	41.71	97.65
OM	pre_covid	WALKING	1.99	2.93	4.24	9.32	28.63
OM	covid	WALKING	3.39	5.79	8.65	16.63	30.45
PA	pre_covid	IN_PASSENGER_VEHICLE	5.71	9.96	18.92	37.08	71.03
PA	covid	IN_PASSENGER_VEHICLE	5.92	10.43	18.54	35.81	67.11
PA	pre_covid	PUBLIC_TRANSIT	8.39	12.75	20.35	33.74	56.28
PA	covid	PUBLIC_TRANSIT	12.21	16.5	25.8	43.71	55.16
PA	pre_covid	WALKING	2.0	3.0	5.66	11.33	19.24
PA	covid	WALKING	3.0	4.9	7.88	12.92	21.43
PE	pre_covid	IN_PASSENGER_VEHICLE	7.47	13.0	23.47	41.85	72.51
PE	covid	IN_PASSENGER_VEHICLE	7.08	12.04	21.89	40.37	70.17
PE	pre_covid	PUBLIC_TRANSIT	10.78	17.98	28.75	43.81	59.74
PE	covid	PUBLIC_TRANSIT	20.04	29.55	41.41	56.91	70.92
PE	pre_covid	WALKING	3.0	5.0	7.99	14.15	24.06
PE	covid	WALKING	3.0	5.0	8.89	14.58	23.78
PH	pre_covid	IN_PASSENGER_VEHICLE	7.4	13.8	27.47	54.71	103.64
PH	covid	IN_PASSENGER_VEHICLE	7.42	13.52	24.98	46.53	82.51
PH	pre_covid	PUBLIC_TRANSIT	8.92	14.31	23.89	42.21	69.94
PH	pre_covid	WALKING	2.23	3.23	5.92	12.17	22.53
PH	covid	WALKING	3.0	4.56	7.78	13.6	22.22
PK	pre_covid	IN_PASSENGER_VEHICLE	7.18	13.36	25.17	46.46	97.31
PK	covid	IN_PASSENGER_VEHICLE	7.89	14.05	24.89	44.56	93.01
PK	pre_covid	WALKING	2.0	3.22	5.02	10.21	22.08
PK	covid	WALKING	3.0	4.49	8.69	15.36	25.65
PL	pre_covid	IN_PASSENGER_VEHICLE	5.23	9.95	19.46	38.14	76.27
PL	covid	IN_PASSENGER_VEHICLE	5.71	10.05	18.35	33.58	61.59
PL	pre_covid	PUBLIC_TRANSIT	8.79	13.74	20.46	30.66	42.77
PL	covid	PUBLIC_TRANSIT	11.46	16.94	24.36	34.86	47.97
PL	pre_covid	WALKING	3.0	4.22	7.7	14.46	26.01
PL	covid	WALKING	3.0	5.0	8.78	15.03	26.28
PR	pre_covid	IN_PASSENGER_VEHICLE	7.59	14.02	25.81	46.81	88.16
PR	covid	IN_PASSENGER_VEHICLE	7.0	12.88	22.63	39.14	67.8
PR	pre_covid	WALKING	2.0	3.0	4.14	9.18	18.75
PR	covid	WALKING	2.91	4.73	8.74	15.76	28.22
PT	pre_covid	IN_PASSENGER_VEHICLE	5.72	10.22	19.92	39.5	81.38
PT	covid	IN_PASSENGER_VEHICLE	6.0	10.53	18.71	33.78	60.99
PT	pre_covid	PUBLIC_TRANSIT	8.0	13.23	20.97	30.24	41.73
PT	covid	PUBLIC_TRANSIT	12.38	17.35	25.49	36.18	48.46
PT	pre_covid	WALKING	2.26	3.49	7.46	14.43	27.2
PT	covid	WALKING	3.0	5.0	9.15	16.78	29.11
PY	pre_covid	IN_PASSENGER_VEHICLE	7.22	12.7	22.93	40.62	70.47
PY	covid	IN_PASSENGER_VEHICLE	6.91	11.91	21.47	38.14	67.59
PY	pre_covid	WALKING	2.36	4.0	7.71	14.79	23.45
PY	covid	WALKING	3.0	5.0	9.08	14.99	25.36
QA	pre_covid	IN_PASSENGER_VEHICLE	8.48	14.24	24.01	40.64	74.79
QA	covid	IN_PASSENGER_VEHICLE	8.48	13.75	21.62	33.86	58.19
QA	pre_covid	WALKING	1.98	2.91	4.82	10.25	21.99
QA	covid	WALKING	2.92	5.0	9.64	17.94	39.33
RO	pre_covid	IN_PASSENGER_VEHICLE	5.22	9.44	17.92	37.11	77.51
RO	covid	IN_PASSENGER_VEHICLE	5.91	9.71	17.81	33.99	69.49
RO	pre_covid	PUBLIC_TRANSIT	8.18	12.03	18.67	27.9	37.56
RO	covid	PUBLIC_TRANSIT	11.94	17.22	25.02	35.5	108.83
RO	pre_covid	WALKING	3.0	4.7	8.49	15.7	26.72
RO	covid	WALKING	3.0	5.0	9.0	16.16	26.46
RS	pre_covid	IN_PASSENGER_VEHICLE	5.2	8.71	16.91	34.96	73.5
RS	covid	IN_PASSENGER_VEHICLE	5.55	9.33	16.73	32.33	67.43
RS	pre_covid	PUBLIC_TRANSIT	8.91	13.91	21.28	32.82	45.85
RS	covid	PUBLIC_TRANSIT	14.44	19.99	28.88	40.94	52.82
RS	pre_covid	WALKING	3.0	5.0	9.47	16.96	28.95
RS	covid	WALKING	3.0	5.0	9.15	17.31	28.88
RU	pre_covid	IN_PASSENGER_VEHICLE	5.21	9.42	18.13	36.57	72.89
RU	covid	IN_PASSENGER_VEHICLE	6.15	10.06	18.25	34.08	66.58
RU	pre_covid	PUBLIC_TRANSIT	10.02	15.31	24.49	36.51	48.98
RU	covid	PUBLIC_TRANSIT	13.91	20.55	29.96	41.92	55.0
RU	pre_covid	WALKING	3.0	5.0	9.68	17.44	29.36
RU	covid	WALKING	3.0	5.0	10.02	17.33	28.0
RW	pre_covid	IN_PASSENGER_VEHICLE	8.9	20.21	36.65	64.32	215.3
RW	covid	IN_PASSENGER_VEHICLE	9.34	18.43	30.06	58.17	124.63
SA	pre_covid	IN_PASSENGER_VEHICLE	6.23	11.23	22.16	45.71	114.16
SA	covid	IN_PASSENGER_VEHICLE	5.93	10.5	19.31	35.76	75.7
SA	pre_covid	WALKING	2.0	2.69	4.0	6.83	17.77
SA	covid	WALKING	3.0	4.74	8.21	15.44	26.92
SE	pre_covid	IN_PASSENGER_VEHICLE	7.24	12.22	21.46	36.96	60.59
SE	covid	IN_PASSENGER_VEHICLE	8.15	13.15	22.31	36.39	56.66
SE	pre_covid	PUBLIC_TRANSIT	6.74	10.46	17.21	26.75	37.82
SE	covid	PUBLIC_TRANSIT	9.98	14.23	22.36	33.71	46.51
SE	pre_covid	WALKING	3.0	5.0	9.52	18.02	31.61
SE	covid	WALKING	3.0	5.88	11.2	20.54	34.4
SG	pre_covid	IN_PASSENGER_VEHICLE	7.22	12.47	20.67	31.12	50.82
SG	covid	IN_PASSENGER_VEHICLE	7.56	13.1	20.51	29.32	42.54
SG	pre_covid	PUBLIC_TRANSIT	7.25	10.97	19.44	32.78	44.69
SG	covid	PUBLIC_TRANSIT	9.43	14.18	22.97	35.93	47.77
SG	pre_covid	WALKING	2.0	3.0	5.13	9.24	15.97
SG	covid	WALKING	3.0	3.65	7.0	11.0	17.76
SI	pre_covid	IN_PASSENGER_VEHICLE	5.05	9.23	17.73	34.99	69.69
SI	covid	IN_PASSENGER_VEHICLE	6.0	9.67	17.12	30.03	52.56
SI	pre_covid	PUBLIC_TRANSIT	10.17	13.92	20.59	30.18	72.58
SI	covid	PUBLIC_TRANSIT	11.9	16.06	23.23	31.58	106.7
SI	pre_covid	WALKING	2.75	4.01	7.51	15.16	27.89
SI	covid	WALKING	3.0	5.0	8.83	16.56	30.35
SK	pre_covid	IN_PASSENGER_VEHICLE	6.23	11.23	22.72	45.02	89.09
SK	covid	IN_PASSENGER_VEHICLE	7.0	11.76	21.52	38.61	68.75
SK	pre_covid	PUBLIC_TRANSIT	9.08	12.73	18.78	26.12	34.27
SK	covid	PUBLIC_TRANSIT	10.9	15.07	20.95	29.49	43.99
SK	pre_covid	WALKING	3.0	4.24	8.74	15.99	29.1
SK	covid	WALKING	3.0	5.15	9.95	17.15	27.97
SN	pre_covid	IN_PASSENGER_VEHICLE	8.21	13.67	25.77	52.03	109.4
SN	covid	IN_PASSENGER_VEHICLE	7.77	13.84	25.34	51.56	104.67
SN	pre_covid	WALKING	3.2	6.32	11.95	23.06	48.44
SN	covid	WALKING	4.52	7.16	12.32	20.71	35.23
SV	pre_covid	IN_PASSENGER_VEHICLE	7.0	11.68	21.4	40.69	72.96
SV	covid	IN_PASSENGER_VEHICLE	6.93	12.16	22.09	42.44	82.3
SV	pre_covid	WALKING	2.8	4.2	7.25	13.3	23.13
SV	covid	WALKING	3.0	4.89	7.58	13.32	24.28
TG	covid	IN_PASSENGER_VEHICLE	8.96	13.51	23.66	48.31	179.43
TH	pre_covid	IN_PASSENGER_VEHICLE	7.45	13.92	26.79	48.82	86.81
TH	covid	IN_PASSENGER_VEHICLE	7.95	14.22	25.52	44.64	76.21
TH	pre_covid	PUBLIC_TRANSIT	7.44	12.51	20.68	31.92	47.7
TH	covid	PUBLIC_TRANSIT	10.33	16.06	24.85	37.23	52.43
TH	pre_covid	WALKING	2.0	3.0	4.43	7.93	14.38
TH	covid	WALKING	3.0	3.13	6.3	10.59	17.18
TJ	pre_covid	IN_PASSENGER_VEHICLE	6.86	12.48	27.35	63.93	159.87
TJ	covid	IN_PASSENGER_VEHICLE	6.84	13.14	25.62	55.07	148.65
TJ	covid	WALKING	3.55	6.89	12.86	18.74	61.66
TR	pre_covid	IN_PASSENGER_VEHICLE	6.45	10.45	18.21	34.75	68.22
TR	covid	IN_PASSENGER_VEHICLE	6.91	10.91	18.56	33.08	60.07
TR	pre_covid	PUBLIC_TRANSIT	11.73	18.18	26.97	39.87	55.03
TR	covid	PUBLIC_TRANSIT	15.38	22.96	33.87	48.71	66.1
TR	pre_covid	WALKING	3.0	5.0	9.27	17.13	30.29
TR	covid	WALKING	3.0	5.0	9.97	17.18	27.65
TT	pre_covid	IN_PASSENGER_VEHICLE	6.2	11.01	21.38	42.81	82.9
TT	covid	IN_PASSENGER_VEHICLE	6.88	11.53	21.68	42.71	80.76
TZ	pre_covid	IN_PASSENGER_VEHICLE	6.99	14.37	29.94	60.61	145.71
TZ	covid	IN_PASSENGER_VEHICLE	7.03	14.15	29.69	63.43	138.62
TZ	covid	WALKING	3.32	5.56	9.78	20.09	113.17
UA	pre_covid	IN_PASSENGER_VEHICLE	5.21	9.21	17.7	33.83	63.76
UA	covid	IN_PASSENGER_VEHICLE	6.0	9.95	18.43	34.39	65.54
UA	pre_covid	PUBLIC_TRANSIT	9.03	13.61	20.49	30.25	42.21
UA	covid	PUBLIC_TRANSIT	13.46	18.99	27.23	37.92	52.59
UA	pre_covid	WALKING	3.0	5.22	9.68	17.44	29.81
UA	covid	WALKING	3.0	5.0	10.4	17.74	28.66
UG	pre_covid	IN_PASSENGER_VEHICLE	10.99	21.02	38.81	66.18	161.26
UG	covid	IN_PASSENGER_VEHICLE	9.8	18.85	36.68	70.36	172.37
UG	covid	WALKING	4.72	9.7	15.66	31.26	51.95
US	pre_covid	IN_PASSENGER_VEHICLE	6.0	10.2	17.68	32.16	57.14
US	covid	IN_PASSENGER_VEHICLE	6.0	9.71	16.71	28.42	46.91
US	pre_covid	PUBLIC_TRANSIT	8.44	14.25	22.97	35.69	49.18
US	covid	PUBLIC_TRANSIT	9.97	15.23	23.84	35.78	49.48
US	pre_covid	WALKING	2.0	3.0	6.72	13.24	23.55
US	covid	WALKING	3.0	5.0	9.0	16.25	26.64
UY	pre_covid	IN_PASSENGER_VEHICLE	5.21	9.21	16.94	31.84	57.21
UY	covid	IN_PASSENGER_VEHICLE	5.86	9.15	16.9	31.08	55.86
UY	pre_covid	PUBLIC_TRANSIT	13.11	19.33	30.32	47.79	69.03
UY	covid	PUBLIC_TRANSIT	15.49	22.67	35.18	51.43	68.47
UY	pre_covid	WALKING	3.0	5.0	9.22	16.02	27.13
UY	covid	WALKING	3.0	5.0	9.78	17.65	28.4
VE	pre_covid	IN_PASSENGER_VEHICLE	7.0	11.9	22.09	42.46	83.19
VE	covid	IN_PASSENGER_VEHICLE	6.83	11.19	19.6	35.12	66.76
VE	pre_covid	WALKING	2.45	3.76	7.58	15.65	28.27
VE	covid	WALKING	3.0	6.05	11.24	21.07	34.65
VN	pre_covid	IN_PASSENGER_VEHICLE	9.26	16.68	31.53	59.88	104.89
VN	covid	IN_PASSENGER_VEHICLE	9.65	16.71	30.02	55.39	97.73
VN	covid	PUBLIC_TRANSIT	13.5	30.54	35.5	56.26	77.97
VN	pre_covid	WALKING	2.0	2.22	3.19	5.45	10.13
VN	covid	WALKING	3.0	3.37	6.35	12.05	22.22
YE	pre_covid	IN_PASSENGER_VEHICLE	5.2	10.77	23.76	57.98	155.0
YE	covid	IN_PASSENGER_VEHICLE	6.96	12.16	24.32	52.85	146.31
YE	pre_covid	WALKING	2.57	3.96	7.46	16.48	71.41
YE	covid	WALKING	3.01	5.1	9.71	17.98	50.86
ZA	pre_covid	IN_PASSENGER_VEHICLE	7.0	13.01	24.97	54.77	130.99
ZA	covid	IN_PASSENGER_VEHICLE	6.92	11.42	20.83	38.87	76.12
ZA	pre_covid	WALKING	2.0	3.0	5.21	15.37	31.85
ZA	covid	WALKING	3.02	6.29	11.46	20.49	34.63
ZM	pre_covid	IN_PASSENGER_VEHICLE	6.72	14.44	37.62	94.6	245.22
ZM	covid	IN_PASSENGER_VEHICLE	8.42	13.15	29.1	66.82	240.39
ZW	pre_covid	IN_PASSENGER_VEHICLE	6.07	14.49	28.64	62.88	187.04
ZW	covid	IN_PASSENGER_VEHICLE	6.42	14.45	26.0	55.13	166.37
