# Supplementary material for: Revealed versus potential spatial accessibility of healthcare and changing patterns during the COVID-19 pandemic
Source: Commun Med (Lond). 2023 Nov 3;3:157. doi: 10.1038/s43856-023-00384-9 (PMC10624905; doi:10.1038/s43856-023-00384-9)
Supplement: Supplementary file 3 — Supplementary Data 1 [file 43856_2023_384_MOESM3_ESM.zip › paper_data_and_code_submission/raw_datapoints/raw_data_fig4d.csv]

	index	country	change	full_country_name	code_three	2017
0	0	BY	0.3744331901130861	Belarus	BLR	74.1292682926829
1	1	MX	0.35124803312629405	Mexico	MEX	74.947
2	2	IN	0.3423810231471522	India	IND	69.165
3	3	UA	0.3421146535169091	Ukraine	UKR	71.7809756097561
4	4	HU	0.32690059361310764	Hungary	HUN	76.0634146341464
5	5	SE	0.3061111520062233	Sweden	SWE	82.3073170731707
6	6	TR	0.2744798352539732	Turkey	TUR	77.161
7	7	PT	0.24709140292390216	Portugal	PRT	81.1243902439025
8	8	RU	0.23473704473518806	Russian Federation	RUS	72.1190243902439
9	9	ID	0.2311001453212864	Indonesia	IDN	71.282
10	10	FI	0.2289425529006238	Finland	FIN	81.4292682926829
11	11	FR	0.2221045548654244	France	FRA	82.5243902439024
12	12	DE	0.22186136910904714	Germany	DEU	80.990243902439
13	13	AT	0.21119397759103636	Austria	AUT	81.6414634146342
14	14	LV	0.20896071512861925	Latvia	LVA	74.6804878048781
15	15	JP	0.20835497835497835	Japan	JPN	84.099756097561
16	16	AR	0.20467114166621556	Argentina	ARG	76.372
17	17	ES	0.20344790547798067	Spain	ESP	83.3292682926829
18	18	TH	0.1984974465961702	Thailand	THA	76.683
19	19	PL	0.1961668782345474	Poland	POL	77.8512195121951
20	20	UY	0.19466769460816108	Uruguay	URY	77.632
21	21	CZ	0.1861644752627079	Czech Republic	CZE	79.4756097560976
22	22	NO	0.18081679426083483	Norway	NOR	82.509756097561
23	23	SG	0.17210645661773483	Singapore	SGP	82.8951219512195
24	24	BR	0.16978825480809606	Brazil	BRA	75.456
25	25	CH	0.1649409652854276	Switzerland	CHE	83.6024390243903
26	26	CO	0.16474994748695648	Colombia	COL	76.925
27	27	NL	0.13673466886524813	Netherlands	NLD	81.5609756097561
28	28	KR	0.12063187816199865	Korea, Republic of	KOR	82.6268292682927
29	29	SK	0.1120310782248464	Slovakia	SVK	77.1658536585366
30	30	IL	0.10128077606209358	Israel	ISR	82.6024390243903
31	31	IT	0.0895267956681	Italy	ITA	83.2439024390244
32	32	DK	0.08381280675754413	Denmark	DNK	81.0048780487805
33	33	GR	0.05512875035636629	Greece	GRC	81.3878048780488
34	34	CL	0.04180469393382873	Chile	CHL	79.909
35	35	US	0.037596461509504984	United States	USA	78.5390243902439
36	36	GB	0.011813756613756613	United Kingdom	GBR	81.1560975609756
37	37	CA	0.00039764996907852833	Canada	CAN	82.2489756097561
38	38	AU	-0.010824888402068486	Australia	AUS	82.4975609756098
