# Supplementary material for: Revealed versus potential spatial accessibility of healthcare and changing patterns during the COVID-19 pandemic
Source: Commun Med (Lond). 2023 Nov 3;3:157. doi: 10.1038/s43856-023-00384-9 (PMC10624905; doi:10.1038/s43856-023-00384-9)
Supplement: Supplementary file 3 — Supplementary Data 1 [file 43856_2023_384_MOESM3_ESM.zip › paper_data_and_code_submission/raw_datapoints/raw_data_fig2d.csv]

	country	change	period
0	AR	0.1026785714285715	2020_Q1
1	AR	0.3127035830618894	2020_Q2
2	AR	0.30704697986577184	2020_Q3
3	AR	0.1437216338880483	2020_Q4
4	AR	0.12053571428571437	2021_Q1
5	AR	0.22149837133550496	2021_Q2
6	AR	0.20469798657718116	2021_Q3
7	AT	0.16937354988399084	2020_Q1
8	AT	0.22982885085574584	2020_Q2
9	AT	0.3052631578947369	2020_Q3
10	AT	0.13126491646778038	2020_Q4
11	AT	0.11368909512761027	2021_Q1
12	AT	0.11246943765281173	2021_Q2
13	AT	0.21315789473684224	2021_Q3
14	AU	-0.02823018458197628	2020_Q1
15	AU	-0.0815402038505097	2020_Q2
16	AU	-0.04935370152761456	2020_Q3
17	AU	-0.04284103720405852	2020_Q4
18	AU	-0.06623235613463639	2021_Q1
19	AU	-0.045300113250283165	2021_Q2
20	AU	-0.1680376028202115	2021_Q3
21	BR	0.09191583610188263	2020_Q1
22	BR	0.27395577395577375	2020_Q2
23	BR	0.16473317865429235	2020_Q3
24	BR	0.05519480519480517	2020_Q4
25	BR	0.1173864894795128	2021_Q1
26	BR	0.22972972972972963	2021_Q2
27	BR	0.12993039443155466	2021_Q3
28	BY	0.33760683760683763	2020_Q1
29	BY	0.6186868686868687	2020_Q2
30	BY	0.516624040920716	2020_Q3
31	BY	0.24628450106157115	2020_Q4
32	BY	0.37179487179487186	2021_Q1
33	BY	0.6363636363636365	2021_Q2
34	BY	0.6240409207161124	2021_Q3
35	CA	-0.05457746478873233	2020_Q1
36	CA	-0.0929368029739777	2020_Q2
37	CA	-0.028195488721804576	2020_Q3
38	CA	0.02201834862385323	2020_Q4
39	CA	-0.021126760563380302	2021_Q1
40	CA	0.04089219330855014	2021_Q2
41	CA	0.013157894736841992	2021_Q3
42	CH	0.2588454376163873	2020_Q1
43	CH	0.16441005802707923	2020_Q2
44	CH	0.30994152046783624	2020_Q3
45	CH	0.31578947368421045	2020_Q4
46	CH	0.24953445065176905	2021_Q1
47	CH	0.2301740812379111	2021_Q2
48	CH	0.2573099415204679	2021_Q3
49	CL	-0.09582309582309585	2020_Q1
50	CL	0.0273224043715846	2020_Q2
51	CL	-0.08086253369272232	2020_Q3
52	CL	-0.04347826086956525	2020_Q4
53	CL	-0.14742014742014742	2021_Q1
54	CL	-0.08879781420765032	2021_Q2
55	CL	-0.14959568733153644	2021_Q3
56	CO	-0.025064822817631886	2020_Q1
57	CO	0.18015414258188817	2020_Q2
58	CO	0.20547945205479448	2020_Q3
59	CO	0.14030131826741998	2020_Q4
60	CO	0.06309420916162493	2021_Q1
61	CO	0.16859344894026973	2021_Q2
62	CO	0.11545988258317022	2021_Q3
63	CZ	0.20858895705521482	2020_Q1
64	CZ	0.26174496644295303	2020_Q2
65	CZ	0.2483221476510068	2020_Q3
66	CZ	0.09832635983263592	2020_Q4
67	CZ	0.09815950920245409	2021_Q1
68	CZ	0.17897091722595077	2021_Q2
69	CZ	0.16778523489932887	2021_Q3
70	DE	0.11764705882352944	2020_Q1
71	DE	0.19354838709677408	2020_Q2
72	DE	0.2161572052401747	2020_Q3
73	DE	0.16598360655737715	2020_Q4
74	DE	0.1440162271805274	2021_Q1
75	DE	0.18924731182795695	2021_Q2
76	DE	0.1746724890829694	2021_Q3
77	DK	0.05486725663716807	2020_Q1
78	DK	0.10452961672473861	2020_Q2
79	DK	0.0799289520426288	2020_Q3
80	DK	0.07329842931937171	2020_Q4
81	DK	0.06902654867256632	2021_Q1
82	DK	0.0609756097560975	2021_Q2
83	DK	0.06927175843694489	2021_Q3
84	ES	0.27186761229314405	2020_Q1
85	ES	0.37027707808564236	2020_Q2
86	ES	0.32493702770780847	2020_Q3
87	ES	0.22041763341067291	2020_Q4
88	ES	0.28605200945626474	2021_Q1
89	ES	0.3501259445843829	2021_Q2
90	ES	0.32493702770780847	2021_Q3
91	FI	0.1325301204819278	2020_Q1
92	FI	0.12289562289562281	2020_Q2
93	FI	0.14412811387900348	2020_Q3
94	FI	0.011400651465798092	2020_Q4
95	FI	0.06712564543889855	2021_Q1
96	FI	0.06397306397306395	2021_Q2
97	FI	0.14234875444839853	2021_Q3
98	FR	0.351129363449692	2020_Q1
99	FR	0.2467811158798282	2020_Q2
100	FR	0.33259423503325947	2020_Q3
101	FR	0.24430641821946164	2020_Q4
102	FR	0.16427104722792604	2021_Q1
103	FR	0.20386266094420605	2021_Q2
104	FR	0.20620842572062098	2021_Q3
105	GB	-0.05718954248366022	2020_Q1
106	GB	-0.006932409012131569	2020_Q2
107	GB	0.052816901408450835	2020_Q3
108	GB	0.043402777777777776	2020_Q4
109	GB	0.004901960784313766	2021_Q1
110	GB	0.05719237435008667	2021_Q2
111	GB	0.04929577464788737	2021_Q3
112	GR	0.08494208494208502	2020_Q1
113	GR	0.12375249500998006	2020_Q2
114	GR	-0.02272727272727261	2020_Q3
115	GR	-0.07677543186180429	2020_Q4
116	GR	-0.05212355212355205	2021_Q1
117	GR	-0.06187624750498995	2021_Q2
118	GR	-0.09504132231404958	2021_Q3
119	HU	0.3207126948775054	2020_Q1
120	HU	0.6537467700258398	2020_Q2
121	HU	0.6408045977011494	2020_Q3
122	HU	0.21759259259259248	2020_Q4
123	HU	0.20489977728285075	2021_Q1
124	HU	0.3565891472868217	2021_Q2
125	HU	0.41954022988505757	2021_Q3
126	ID	-0.445113478462251	2020_Q1
127	ID	-0.347103274559194	2020_Q2
128	ID	0.05271651425497582	2020_Q3
129	ID	0.44692737430167595	2020_Q4
130	ID	-0.0009263547938860386	2021_Q1
131	ID	0.08866498740554145	2021_Q2
132	ID	0.249596557288865	2021_Q3
133	IL	0.23943661971830996	2020_Q1
134	IL	0.3319148936170212	2020_Q2
135	IL	0.19026548672566382	2020_Q3
136	IL	0.0687622789783891	2020_Q4
137	IL	0.12474849094567407	2021_Q1
138	IL	0.16170212765957442	2021_Q2
139	IL	0.12610619469026557	2021_Q3
140	IN	-0.2145232815964523	2020_Q1
141	IN	-0.1217443973349486	2020_Q2
142	IN	-0.07178526841448192	2020_Q3
143	IN	0.3409234661606577	2020_Q4
144	IN	0.16019955654102	2021_Q1
145	IN	0.418534221683828	2021_Q2
146	IN	0.4069912609238452	2021_Q3
147	IT	0.05589123867069488	2020_Q1
148	IT	0.02568218298555365	2020_Q2
149	IT	0.042519685039370154	2020_Q3
150	IT	-0.01659125188536958	2020_Q4
151	IT	-0.006042296072507558	2021_Q1
152	IT	0.036918138041733474	2021_Q2
153	IT	0.056692913385826826	2021_Q3
154	JP	0.07192254495159053	2020_Q1
155	JP	0.037396121883656576	2020_Q2
156	JP	0.042397660818713455	2020_Q3
157	JP	0.05686546463245495	2020_Q4
158	JP	0.04287690179806357	2021_Q1
159	JP	-0.0069252077562326625	2021_Q2
160	JP	0.008771929824561476	2021_Q3
161	KR	0.0789844851904091	2020_Q1
162	KR	0.14122681883024255	2020_Q2
163	KR	0.03203342618384407	2020_Q3
164	KR	0.04864864864864857	2020_Q4
165	KR	0.042313117066290526	2021_Q1
166	KR	-0.03281027104136941	2021_Q2
167	KR	-0.13509749303621166	2021_Q3
168	LV	0.15273311897106112	2020_Q1
169	LV	0.31173380035026277	2020_Q2
170	LV	0.25301204819277123	2020_Q3
171	LV	0.1489361702127659	2020_Q4
172	LV	0.25562700964630225	2021_Q1
173	LV	0.3204903677758319	2021_Q2
174	LV	0.27538726333907065	2021_Q3
175	MX	0.14616321559074288	2020_Q1
176	MX	0.1806282722513089	2020_Q2
177	MX	0.21766965428937263	2020_Q3
178	MX	0.1664596273291925	2020_Q4
179	MX	0.1400730816077952	2021_Q1
180	MX	0.20026178010471207	2021_Q2
181	MX	0.11395646606914209	2021_Q3
182	NL	0.16216216216216206	2020_Q1
183	NL	0.227214377406932	2020_Q2
184	NL	0.16129032258064502	2020_Q3
185	NL	0.1319796954314721	2020_Q4
186	NL	0.0702702702702702	2021_Q1
187	NL	0.14890885750962762	2021_Q2
188	NL	0.12158808933002464	2021_Q3
189	NO	0.14822546972860123	2020_Q1
190	NO	0.28539325842696617	2020_Q2
191	NO	0.3642241379310346	2020_Q3
192	NO	0.1442687747035574	2020_Q4
193	NO	0.21711899791231734	2021_Q1
194	NO	0.5011235955056178	2021_Q2
195	NO	0.24568965517241392	2021_Q3
196	PL	0.12456747404844286	2020_Q1
197	PL	0.16903914590747335	2020_Q2
198	PL	0.12431444241316282	2020_Q3
199	PL	0.0017006802721088073	2020_Q4
200	PL	0.06747404844290651	2021_Q1
201	PL	0.09608540925266905	2021_Q2
202	PL	0.12797074954296164	2021_Q3
203	PT	0.2719449225473322	2020_Q1
204	PT	0.17614678899082567	2020_Q2
205	PT	0.3105263157894736	2020_Q3
206	PT	0.1477987421383647	2020_Q4
207	PT	0.2323580034423409	2021_Q1
208	PT	0.33027522935779813	2021_Q2
209	PT	0.3824561403508771	2021_Q3
210	RU	0.23484848484848497	2020_Q1
211	RU	0.24265842349304473	2020_Q2
212	RU	0.2969502407704654	2020_Q3
213	RU	0.3552833078101071	2020_Q4
214	RU	0.40454545454545454	2021_Q1
215	RU	0.455950540958269	2021_Q2
216	RU	0.4670947030497592	2021_Q3
217	SE	0.20681818181818162	2020_Q1
218	SE	0.2416107382550336	2020_Q2
219	SE	0.18764302059496574	2020_Q3
220	SE	0.2872807017543861	2020_Q4
221	SE	0.28409090909090906	2021_Q1
222	SE	0.25055928411633116	2021_Q2
223	SE	0.24027459954233404	2021_Q3
224	SG	-0.07666666666666666	2020_Q1
225	SG	-0.19099099099099093	2020_Q2
226	SG	0.0273224043715846	2020_Q3
227	SG	0.23877917414721725	2020_Q4
228	SG	0.09000000000000001	2021_Q1
229	SG	0.057657657657657714	2021_Q2
230	SG	-0.058287795992714074	2021_Q3
231	TH	0.09156976744186045	2020_Q1
232	TH	0.21348314606741559	2020_Q2
233	TH	0.25955414012738853	2020_Q3
234	TH	0.18114874815905738	2020_Q4
235	TH	0.1976744186046512	2021_Q1
236	TH	0.2744783306581059	2021_Q2
237	TH	0.22611464968152864	2021_Q3
238	TR	0.4091559370529327	2020_Q1
239	TR	0.5109717868338559	2020_Q2
240	TR	0.37223042836041353	2020_Q3
241	TR	0.18239795918367344	2020_Q4
242	TR	0.3218884120171674	2021_Q1
243	TR	0.40125391849529773	2021_Q2
244	TR	0.31610044313146246	2021_Q3
245	UA	0.498091603053435	2020_Q1
246	UA	0.6805845511482256	2020_Q2
247	UA	0.5966029723991506	2020_Q3
248	UA	0.3315217391304348	2020_Q4
249	UA	0.49618320610687017	2021_Q1
250	UA	0.6367432150313151	2021_Q2
251	UA	0.6624203821656052	2021_Q3
252	US	0.08229813664596262	2020_Q1
253	US	-0.011182108626197987	2020_Q2
254	US	-0.012558869701726856	2020_Q3
255	US	0.0	2020_Q4
256	US	0.018633540372670686	2021_Q1
257	US	0.04313099041533554	2021_Q2
258	US	-0.018838304552590283	2021_Q3
259	UY	0.18699186991869918	2020_Q1
260	UY	0.3834115805946792	2020_Q2
261	UY	0.31861198738170343	2020_Q3
262	UY	0.061326658322903654	2020_Q4
263	UY	0.21951219512195125	2021_Q1
264	UY	0.3974960876369327	2021_Q2
265	UY	0.3485804416403787	2021_Q3
