# Supplementary material for: Revealed versus potential spatial accessibility of healthcare and changing patterns during the COVID-19 pandemic
Source: Commun Med (Lond). 2023 Nov 3;3:157. doi: 10.1038/s43856-023-00384-9 (PMC10624905; doi:10.1038/s43856-023-00384-9)
Supplement: Supplementary file 3 — Supplementary Data 1 [file 43856_2023_384_MOESM3_ESM.zip › paper_data_and_code_submission/raw_datapoints/raw_data_fig2e.csv]

	country	change	period
0	AE	0.0	2020_Q1
1	AE	0.28388017118402287	2020_Q2
2	AE	0.4469453376205788	2020_Q3
3	AE	0.20481927710843378	2020_Q4
4	AE	0.1111111111111111	2021_Q1
5	AE	0.28388017118402287	2021_Q2
6	AE	0.4469453376205788	2021_Q3
7	AR	0.0	2020_Q1
8	AR	0.0	2020_Q2
9	AR	0.25	2020_Q3
10	AR	0.25	2020_Q4
11	AR	0.1111111111111111	2021_Q1
12	AR	0.0	2021_Q2
13	AR	0.125	2021_Q3
14	AT	0.0	2020_Q1
15	AT	0.2857142857142857	2020_Q2
16	AT	0.2857142857142857	2020_Q3
17	AT	0.2857142857142857	2020_Q4
18	AT	0.1111111111111111	2021_Q1
19	AT	0.2857142857142857	2021_Q2
20	AT	0.2857142857142857	2021_Q3
21	AU	0.12739571589627968	2020_Q1
22	AU	0.375	2020_Q2
23	AU	0.5714285714285714	2020_Q3
24	AU	0.375	2020_Q4
25	AU	0.14881623449830894	2021_Q1
26	AU	0.25	2021_Q2
27	AU	0.6657142857142857	2021_Q3
28	BA	-0.025896414342629463	2020_Q1
29	BA	0.12192393736017897	2020_Q2
30	BA	0.376720901126408	2020_Q3
31	BA	0.2263099219620958	2020_Q4
32	BA	0.09561752988047818	2021_Q1
33	BA	0.2304250559284117	2021_Q2
34	BA	0.28285356695869834	2021_Q3
35	BD	-0.1	2020_Q1
36	BD	-0.2222222222222222	2020_Q2
37	BD	0.0	2020_Q3
38	BD	0.125	2020_Q4
39	BD	-0.1	2021_Q1
40	BD	-0.1111111111111111	2021_Q2
41	BD	0.0	2021_Q3
42	BE	0.0	2020_Q1
43	BE	0.24	2020_Q2
44	BE	0.12640801001251561	2020_Q3
45	BE	0.125	2020_Q4
46	BE	0.0	2021_Q1
47	BE	0.125	2021_Q2
48	BE	0.12640801001251561	2021_Q3
49	BG	-0.1	2020_Q1
50	BG	0.1111111111111111	2020_Q2
51	BG	0.1111111111111111	2020_Q3
52	BG	0.0	2020_Q4
53	BG	0.0	2021_Q1
54	BG	0.1111111111111111	2021_Q2
55	BG	0.1111111111111111	2021_Q3
56	BO	-0.1	2020_Q1
57	BO	0.2154696132596684	2020_Q2
58	BO	0.1111111111111111	2020_Q3
59	BO	0.0	2020_Q4
60	BO	0.0	2021_Q1
61	BO	-0.0055248618784531165	2021_Q2
62	BO	0.0	2021_Q3
63	BR	0.0	2020_Q1
64	BR	0.0	2020_Q2
65	BR	0.125	2020_Q3
66	BR	0.125	2020_Q4
67	BR	0.0	2021_Q1
68	BR	0.0	2021_Q2
69	BR	0.125	2021_Q3
70	BY	0.0	2020_Q1
71	BY	0.1	2020_Q2
72	BY	0.2222222222222222	2020_Q3
73	BY	0.2222222222222222	2020_Q4
74	BY	0.0	2021_Q1
75	BY	0.1	2021_Q2
76	BY	0.2222222222222222	2021_Q3
77	CA	0.125	2020_Q1
78	CA	0.5277777777777778	2020_Q2
79	CA	0.42857142857142855	2020_Q3
80	CA	0.42857142857142855	2020_Q4
81	CA	0.375	2021_Q1
82	CA	0.5277777777777778	2021_Q2
83	CA	0.42857142857142855	2021_Q3
84	CH	0.0	2020_Q1
85	CH	0.2857142857142857	2020_Q2
86	CH	0.2857142857142857	2020_Q3
87	CH	0.2857142857142857	2020_Q4
88	CH	0.1111111111111111	2021_Q1
89	CH	0.2857142857142857	2021_Q2
90	CH	0.2857142857142857	2021_Q3
91	CL	0.0	2020_Q1
92	CL	0.0	2020_Q2
93	CL	0.1111111111111111	2020_Q3
94	CL	0.1111111111111111	2020_Q4
95	CL	0.0	2021_Q1
96	CL	0.0	2021_Q2
97	CL	0.0	2021_Q3
98	CO	-0.1	2020_Q1
99	CO	0.0	2020_Q2
100	CO	0.1111111111111111	2020_Q3
101	CO	0.1111111111111111	2020_Q4
102	CO	0.0	2021_Q1
103	CO	0.1111111111111111	2021_Q2
104	CO	0.0	2021_Q3
105	CR	-0.039487726787619984	2020_Q1
106	CR	0.05888888888888882	2020_Q2
107	CR	0.1111111111111111	2020_Q3
108	CR	0.033407572383073375	2020_Q4
109	CR	0.06723585912486668	2021_Q1
110	CR	0.1111111111111111	2021_Q2
111	CR	0.1111111111111111	2021_Q3
112	CZ	0.0	2020_Q1
113	CZ	0.125	2020_Q2
114	CZ	0.2857142857142857	2020_Q3
115	CZ	0.125	2020_Q4
116	CZ	0.1111111111111111	2021_Q1
117	CZ	0.125	2021_Q2
118	CZ	0.2857142857142857	2021_Q3
119	DE	0.0	2020_Q1
120	DE	0.1111111111111111	2020_Q2
121	DE	0.42857142857142855	2020_Q3
122	DE	0.1111111111111111	2020_Q4
123	DE	0.1	2021_Q1
124	DE	0.1111111111111111	2021_Q2
125	DE	0.42857142857142855	2021_Q3
126	DK	0.11000000000000003	2020_Q1
127	DK	0.2222222222222222	2020_Q2
128	DK	0.15005727376861383	2020_Q3
129	DK	0.17666666666666664	2020_Q4
130	DK	0.3333333333333333	2021_Q1
131	DK	0.2222222222222222	2021_Q2
132	DK	0.14547537227949595	2021_Q3
133	DO	0.3740157480314961	2020_Q1
134	DO	0.6199999999999999	2020_Q2
135	DO	0.4	2020_Q3
136	DO	0.602	2020_Q4
137	DO	0.7716535433070866	2021_Q1
138	DO	0.6839999999999999	2021_Q2
139	DO	0.5279999999999999	2021_Q3
140	EC	-0.0011111111111110875	2020_Q1
141	EC	0.30118890356671063	2020_Q2
142	EC	0.2534818941504179	2020_Q3
143	EC	0.0	2020_Q4
144	EC	0.0	2021_Q1
145	EC	0.18890356671070008	2021_Q2
146	EC	0.2534818941504179	2021_Q3
147	EE	-0.10834990059642145	2020_Q1
148	EE	0.06999999999999992	2020_Q2
149	EE	0.08342361863488619	2020_Q3
150	EE	-0.0030211480362537122	2020_Q4
151	EE	0.08051689860834976	2021_Q1
152	EE	0.09700000000000006	2021_Q2
153	EE	0.10292524377031412	2021_Q3
154	EG	-0.1	2020_Q1
155	EG	0.125	2020_Q2
156	EG	0.125	2020_Q3
157	EG	0.25	2020_Q4
158	EG	0.1	2021_Q1
159	EG	0.25	2021_Q2
160	EG	0.125	2021_Q3
161	ES	0.0	2020_Q1
162	ES	0.2857142857142857	2020_Q2
163	ES	0.2857142857142857	2020_Q3
164	ES	0.2857142857142857	2020_Q4
165	ES	0.125	2021_Q1
166	ES	0.2857142857142857	2021_Q2
167	ES	0.14285714285714285	2021_Q3
168	FI	0.0	2020_Q1
169	FI	0.21888888888888897	2020_Q2
170	FI	0.12250000000000005	2020_Q3
171	FI	0.2222222222222222	2020_Q4
172	FI	0.1	2021_Q1
173	FI	0.0	2021_Q2
174	FI	0.125	2021_Q3
175	FR	0.0	2020_Q1
176	FR	0.125	2020_Q2
177	FR	0.2857142857142857	2020_Q3
178	FR	0.125	2020_Q4
179	FR	0.0	2021_Q1
180	FR	0.125	2021_Q2
181	FR	0.2857142857142857	2021_Q3
182	GB	0.0	2020_Q1
183	GB	0.2222222222222222	2020_Q2
184	GB	0.2222222222222222	2020_Q3
185	GB	0.2222222222222222	2020_Q4
186	GB	0.2	2021_Q1
187	GB	0.2222222222222222	2021_Q2
188	GB	0.2222222222222222	2021_Q3
189	GE	-0.13779904306220092	2020_Q1
190	GE	0.116632860040568	2020_Q2
191	GE	0.00558659217877103	2020_Q3
192	GE	0.2222222222222222	2020_Q4
193	GE	0.059330143540669955	2021_Q1
194	GE	0.13184584178498993	2021_Q2
195	GE	0.18212290502793307	2021_Q3
196	GR	0.0	2020_Q1
197	GR	0.24875000000000003	2020_Q2
198	GR	0.2857142857142857	2020_Q3
199	GR	0.25	2020_Q4
200	GR	0.2222222222222222	2021_Q1
201	GR	0.125	2021_Q2
202	GR	0.2857142857142857	2021_Q3
203	GT	-0.0055248618784531165	2020_Q1
204	GT	0.09888888888888896	2020_Q2
205	GT	0.23182957393483702	2020_Q3
206	GT	0.047032474804031346	2020_Q4
207	GT	0.10276243093922648	2021_Q1
208	GT	0.0	2021_Q2
209	GT	0.1278195488721804	2021_Q3
210	HR	0.0	2020_Q1
211	HR	0.19521912350597606	2020_Q2
212	HR	0.2857142857142857	2020_Q3
213	HR	0.125	2020_Q4
214	HR	0.1111111111111111	2021_Q1
215	HR	0.19521912350597606	2021_Q2
216	HR	0.2857142857142857	2021_Q3
217	HU	-0.1111111111111111	2020_Q1
218	HU	0.21428571428571427	2020_Q2
219	HU	0.23857142857142857	2020_Q3
220	HU	0.2857142857142857	2020_Q4
221	HU	0.0	2021_Q1
222	HU	0.2857142857142857	2021_Q2
223	HU	0.14285714285714285	2021_Q3
224	ID	0.5	2020_Q1
225	ID	0.75	2020_Q2
226	ID	0.75	2020_Q3
227	ID	1.25	2020_Q4
228	ID	1.25	2021_Q1
229	ID	0.75	2021_Q2
230	ID	0.75	2021_Q3
231	IE	-0.07500000000000002	2020_Q1
232	IE	0.24432334241598544	2020_Q2
233	IE	0.27227227227227235	2020_Q3
234	IE	0.3166833166833167	2020_Q4
235	IE	0.25	2021_Q1
236	IE	0.18074477747502274	2021_Q2
237	IE	0.20120120120120116	2021_Q3
238	IL	0.14285714285714285	2020_Q1
239	IL	0.28000000000000014	2020_Q2
240	IL	0.3333333333333333	2020_Q3
241	IL	0.2857142857142857	2020_Q4
242	IL	0.2857142857142857	2021_Q1
243	IL	0.14285714285714285	2021_Q2
244	IL	0.25166666666666665	2021_Q3
245	IN	-0.1111111111111111	2020_Q1
246	IN	0.5	2020_Q2
247	IN	0.8	2020_Q3
248	IN	1.0	2020_Q4
249	IN	0.1111111111111111	2021_Q1
250	IN	0.5	2021_Q2
251	IN	0.8	2021_Q3
252	IT	-0.03999999999999994	2020_Q1
253	IT	0.2857142857142857	2020_Q2
254	IT	0.2857142857142857	2020_Q3
255	IT	0.2857142857142857	2020_Q4
256	IT	0.0	2021_Q1
257	IT	0.2857142857142857	2021_Q2
258	IT	0.2857142857142857	2021_Q3
259	JO	1.0896686159844056	2020_Q1
260	JO	1.216	2020_Q2
261	JO	0.9600000000000002	2020_Q3
262	JO	1.028	2020_Q4
263	JO	1.142300194931774	2021_Q1
264	JO	0.8019999999999999	2021_Q2
265	JO	0.8	2021_Q3
266	JP	0.0	2020_Q1
267	JP	0.2857142857142857	2020_Q2
268	JP	0.14285714285714285	2020_Q3
269	JP	0.2857142857142857	2020_Q4
270	JP	0.125	2021_Q1
271	JP	0.2857142857142857	2021_Q2
272	JP	0.14285714285714285	2021_Q3
273	KE	-0.2833221701272606	2020_Q1
274	KE	-0.09419152276295141	2020_Q2
275	KE	0.0	2020_Q3
276	KE	0.08454545454545452	2020_Q4
277	KE	-0.1292699263228399	2021_Q1
278	KE	-0.05808477237048667	2021_Q2
279	KE	0.09090909090909091	2021_Q3
280	KG	-0.14909090909090914	2020_Q1
281	KG	0.10310310310310304	2020_Q2
282	KG	0.22727272727272735	2020_Q3
283	KG	0.14464099895941734	2020_Q4
284	KG	0.00636363636363639	2021_Q1
285	KG	0.10110110110110107	2021_Q2
286	KG	0.21951219512195128	2021_Q3
287	KR	0.0	2020_Q1
288	KR	0.2857142857142857	2020_Q2
289	KR	0.22887864823348697	2020_Q3
290	KR	0.2857142857142857	2020_Q4
291	KR	0.125	2021_Q1
292	KR	0.2857142857142857	2021_Q2
293	KR	0.22887864823348697	2021_Q3
294	KW	0.6420000000000001	2020_Q1
295	KW	0.9780000000000001	2020_Q2
296	KW	0.8016032064128256	2020_Q3
297	KW	0.5980000000000001	2020_Q4
298	KW	0.8	2021_Q1
299	KW	0.8	2021_Q2
300	KW	0.4629258517034067	2021_Q3
301	KZ	-0.09090909090909091	2020_Q1
302	KZ	0.1	2020_Q2
303	KZ	0.1	2020_Q3
304	KZ	0.2222222222222222	2020_Q4
305	KZ	0.0	2021_Q1
306	KZ	0.1	2021_Q2
307	KZ	0.1	2021_Q3
308	LB	0.2435064935064935	2020_Q1
309	LB	0.7920000000000001	2020_Q2
310	LB	0.7140000000000001	2020_Q3
311	LB	0.44158075601374575	2020_Q4
312	LB	0.4626623376623376	2021_Q1
313	LB	0.7920000000000001	2021_Q2
314	LB	0.798	2021_Q3
315	LK	0.3384321223709368	2020_Q1
316	LK	0.406	2020_Q2
317	LK	0.4	2020_Q3
318	LK	0.47316103379721663	2020_Q4
319	LK	0.5066921606118545	2021_Q1
320	LK	0.6	2021_Q2
321	LK	0.5800000000000001	2021_Q3
322	LT	0.0	2020_Q1
323	LT	0.006711409395973211	2020_Q2
324	LT	0.125	2020_Q3
325	LT	0.2471910112359551	2020_Q4
326	LT	0.2222222222222222	2021_Q1
327	LT	0.11744966442953028	2021_Q2
328	LT	0.125	2021_Q3
329	LV	-0.18181818181818182	2020_Q1
330	LV	0.0	2020_Q2
331	LV	0.01444444444444453	2020_Q3
332	LV	0.20111111111111116	2020_Q4
333	LV	0.0	2021_Q1
334	LV	0.09900000000000002	2021_Q2
335	LV	0.1111111111111111	2021_Q3
336	MA	-0.16229923922231615	2020_Q1
337	MA	-0.06726013847675566	2020_Q2
338	MA	0.09666666666666658	2020_Q3
339	MA	0.19111111111111118	2020_Q4
340	MA	-0.06846999154691466	2021_Q1
341	MA	0.08803165182987148	2021_Q2
342	MA	0.13111111111111107	2021_Q3
343	MD	-0.17808219178082185	2020_Q1
344	MD	0.006711409395973211	2020_Q2
345	MD	0.0	2020_Q3
346	MD	0.0	2020_Q4
347	MD	-0.08675799086757985	2021_Q1
348	MD	0.08612975391498898	2021_Q2
349	MD	0.10888888888888894	2021_Q3
350	MM	0.10128388017118402	2020_Q1
351	MM	0.30845771144278594	2020_Q2
352	MM	0.6059999999999999	2020_Q3
353	MM	0.3368421052631579	2020_Q4
354	MM	0.28388017118402287	2021_Q1
355	MM	0.21558872305140958	2021_Q2
356	MM	0.4	2021_Q3
357	MX	0.0	2020_Q1
358	MX	0.125	2020_Q2
359	MX	0.2857142857142857	2020_Q3
360	MX	0.125	2020_Q4
361	MX	0.0	2021_Q1
362	MX	0.125	2021_Q2
363	MX	0.2857142857142857	2021_Q3
364	NG	-0.27595818815331	2020_Q1
365	NG	0.4311111111111112	2020_Q2
366	NG	0.5836680053547524	2020_Q3
367	NG	0.6242424242424243	2020_Q4
368	NG	-0.073170731707317	2021_Q1
369	NG	0.3455555555555555	2021_Q2
370	NG	0.4846050870147256	2021_Q3
371	NL	0.0	2020_Q1
372	NL	0.280558789289872	2020_Q2
373	NL	0.5200000000000001	2020_Q3
374	NL	0.375	2020_Q4
375	NL	0.3	2021_Q1
376	NL	0.280558789289872	2021_Q2
377	NL	0.43571428571428583	2021_Q3
378	NO	0.1	2020_Q1
379	NO	0.2222222222222222	2020_Q2
380	NO	0.2030878859857483	2020_Q3
381	NO	0.2222222222222222	2020_Q4
382	NO	0.18800000000000008	2021_Q1
383	NO	0.26333333333333325	2021_Q2
384	NO	0.18764845605700714	2021_Q3
385	NP	-0.1531947652040031	2020_Q1
386	NP	0.1	2020_Q2
387	NP	0.375	2020_Q3
388	NP	0.3333333333333333	2020_Q4
389	NP	-0.07621247113163974	2021_Q1
390	NP	0.1	2021_Q2
391	NP	0.375	2021_Q3
392	NZ	0.0	2020_Q1
393	NZ	0.5142857142857142	2020_Q2
394	NZ	0.2857142857142857	2020_Q3
395	NZ	0.2842857142857143	2020_Q4
396	NZ	0.0011123470522802878	2021_Q1
397	NZ	0.2857142857142857	2021_Q2
398	NZ	0.38285714285714284	2021_Q3
399	PA	0.026124818577648857	2020_Q1
400	PA	0.36831683168316837	2020_Q2
401	PA	0.466	2020_Q3
402	PA	0.31833333333333336	2020_Q4
403	PA	0.3033381712626997	2021_Q1
404	PA	0.5841584158415842	2021_Q2
405	PA	0.5980000000000001	2021_Q3
406	PE	-0.1111111111111111	2020_Q1
407	PE	0.125	2020_Q2
408	PE	0.125	2020_Q3
409	PE	0.2875536480686695	2020_Q4
410	PE	0.0	2021_Q1
411	PE	0.125	2021_Q2
412	PE	0.125	2021_Q3
413	PH	0.14285714285714285	2020_Q1
414	PH	0.5	2020_Q2
415	PH	0.6	2020_Q3
416	PH	0.3333333333333333	2020_Q4
417	PH	0.27142857142857146	2021_Q1
418	PH	0.16666666666666666	2021_Q2
419	PH	0.4	2021_Q3
420	PK	0.0	2020_Q1
421	PK	0.43800000000000006	2020_Q2
422	PK	0.75	2020_Q3
423	PK	1.0	2020_Q4
424	PK	0.5428571428571429	2021_Q1
425	PK	0.8	2021_Q2
426	PK	0.9975	2021_Q3
427	PL	-0.1111111111111111	2020_Q1
428	PL	0.008750000000000036	2020_Q2
429	PL	0.2857142857142857	2020_Q3
430	PL	0.2857142857142857	2020_Q4
431	PL	0.0	2021_Q1
432	PL	0.125	2021_Q2
433	PL	0.2857142857142857	2021_Q3
434	PR	1.0623441396508728	2020_Q1
435	PR	1.4049999999999998	2020_Q2
436	PR	0.7549999999999999	2020_Q3
437	PR	0.775	2020_Q4
438	PR	1.2119700748129676	2021_Q1
439	PR	1.4275000000000002	2021_Q2
440	PR	1.2149999999999999	2021_Q3
441	PT	0.0	2020_Q1
442	PT	0.2857142857142857	2020_Q2
443	PT	0.2857142857142857	2020_Q3
444	PT	0.2857142857142857	2020_Q4
445	PT	0.1122222222222222	2021_Q1
446	PT	0.2857142857142857	2021_Q2
447	PT	0.2857142857142857	2021_Q3
448	PY	0.0	2020_Q1
449	PY	0.11446540880503135	2020_Q2
450	PY	0.2842857142857143	2020_Q3
451	PY	0.2871428571428571	2020_Q4
452	PY	0.004454342984409705	2021_Q1
453	PY	0.13207547169811318	2021_Q2
454	PY	0.3371428571428571	2021_Q3
455	RO	0.0	2020_Q1
456	RO	0.0	2020_Q2
457	RO	0.125	2020_Q3
458	RO	0.125	2020_Q4
459	RO	0.0	2021_Q1
460	RO	0.0	2021_Q2
461	RO	0.125	2021_Q3
462	RS	-0.18181818181818182	2020_Q1
463	RS	0.0	2020_Q2
464	RS	0.0	2020_Q3
465	RS	0.0011111111111110875	2020_Q4
466	RS	-0.09090909090909091	2021_Q1
467	RS	0.0	2021_Q2
468	RS	0.0	2021_Q3
469	RU	-0.18181818181818182	2020_Q1
470	RU	0.0	2020_Q2
471	RU	0.2222222222222222	2020_Q3
472	RU	0.1111111111111111	2020_Q4
473	RU	-0.09090909090909091	2021_Q1
474	RU	0.0	2021_Q2
475	RU	0.1122222222222222	2021_Q3
476	SA	1.0	2020_Q1
477	SA	1.0	2020_Q2
478	SA	0.8875	2020_Q3
479	SA	1.25	2020_Q4
480	SA	1.25	2021_Q1
481	SA	1.25	2021_Q2
482	SA	0.75	2021_Q3
483	SE	0.0	2020_Q1
484	SE	0.21278941565600878	2020_Q2
485	SE	0.2222222222222222	2020_Q3
486	SE	0.23222222222222222	2020_Q4
487	SE	0.10909090909090903	2021_Q1
488	SE	0.21278941565600878	2021_Q2
489	SE	0.2222222222222222	2021_Q3
490	SG	0.2612612612612613	2020_Q1
491	SG	0.4	2020_Q2
492	SG	0.4	2020_Q3
493	SG	0.4	2020_Q4
494	SG	0.2612612612612613	2021_Q1
495	SG	0.4	2021_Q2
496	SG	0.4	2021_Q3
497	SI	0.0	2020_Q1
498	SI	0.29496402877697836	2020_Q2
499	SI	0.14285714285714285	2020_Q3
500	SI	0.2820512820512821	2020_Q4
501	SI	0.0866666666666666	2021_Q1
502	SI	0.29496402877697836	2021_Q2
503	SI	0.14285714285714285	2021_Q3
504	SK	-0.01639344262295086	2020_Q1
505	SK	0.1122222222222222	2020_Q2
506	SK	0.25187969924812026	2020_Q3
507	SK	0.0978865406006673	2020_Q4
508	SK	0.20218579234972672	2021_Q1
509	SK	0.1111111111111111	2021_Q2
510	SK	0.21052631578947364	2021_Q3
511	SV	-0.12484394506866417	2020_Q1
512	SV	0.2157142857142857	2020_Q2
513	SV	0.172857142857143	2020_Q3
514	SV	0.16999999999999993	2020_Q4
515	SV	0.0486891385767791	2021_Q1
516	SV	0.0014285714285713982	2021_Q2
517	SV	0.0	2021_Q3
518	TH	0.2	2020_Q1
519	TH	0.5	2020_Q2
520	TH	0.5	2020_Q3
521	TH	0.4	2020_Q4
522	TH	0.4	2021_Q1
523	TH	0.5	2021_Q2
524	TH	0.5	2021_Q3
525	TR	-0.1	2020_Q1
526	TR	0.0	2020_Q2
527	TR	0.1111111111111111	2020_Q3
528	TR	0.1111111111111111	2020_Q4
529	TR	0.1	2021_Q1
530	TR	0.1111111111111111	2021_Q2
531	TR	0.1111111111111111	2021_Q3
532	UA	-0.17727272727272722	2020_Q1
533	UA	0.0	2020_Q2
534	UA	0.1111111111111111	2020_Q3
535	UA	0.1111111111111111	2020_Q4
536	UA	0.0	2021_Q1
537	UA	0.1	2021_Q2
538	UA	0.2222222222222222	2021_Q3
539	US	0.2857142857142857	2020_Q1
540	US	0.2857142857142857	2020_Q2
541	US	0.5	2020_Q3
542	US	0.2857142857142857	2020_Q4
543	US	0.2857142857142857	2021_Q1
544	US	0.2857142857142857	2021_Q2
545	US	0.5	2021_Q3
546	UY	-0.1	2020_Q1
547	UY	0.0	2020_Q2
548	UY	0.1111111111111111	2020_Q3
549	UY	0.1111111111111111	2020_Q4
550	UY	0.0	2021_Q1
551	UY	0.1111111111111111	2021_Q2
552	UY	0.1111111111111111	2021_Q3
553	VE	0.10666666666666676	2020_Q1
554	VE	0.5714285714285714	2020_Q2
555	VE	0.6498559077809797	2020_Q3
556	VE	0.4666666666666667	2020_Q4
557	VE	0.3966666666666667	2021_Q1
558	VE	0.5714285714285714	2021_Q2
559	VE	0.585014409221902	2021_Q3
560	ZA	0.8233333333333333	2020_Q1
561	ZA	1.198	2020_Q2
562	ZA	1.202	2020_Q3
563	ZA	1.3780000000000001	2020_Q4
564	ZA	1.165	2021_Q1
565	ZA	1.238	2021_Q2
566	ZA	1.2	2021_Q3
