# Supplementary material for: Revealed versus potential spatial accessibility of healthcare and changing patterns during the COVID-19 pandemic
Source: Commun Med (Lond). 2023 Nov 3;3:157. doi: 10.1038/s43856-023-00384-9 (PMC10624905; doi:10.1038/s43856-023-00384-9)
Supplement: Supplementary file 3 — Supplementary Data 1 [file 43856_2023_384_MOESM3_ESM.zip › paper_data_and_code_submission/raw_datapoints/raw_data_fig3a.csv]

	country	Travel time before (min)	country3
0	AE	22.9975	ARE
1	AR	18.75	ARG
2	AT	23.0	AUT
3	AU	21.25	AUS
4	BA	17.419999999999998	BIH
5	BB	23.3475	BRB
6	BD	24.6175	BGD
7	BE	24.25	BEL
8	BG	19.0475	BGR
9	BH	24.4725	BHR
10	BO	20.2425	BOL
11	BR	19.25	BRA
12	BY	15.75	BLR
13	CA	16.25	CAN
14	CH	21.0	CHE
15	CI	25.5	CIV
16	CL	16.75	CHL
17	CM	29.62	CMR
18	CO	22.5	COL
19	CR	18.25	CRI
20	CZ	22.75	CZE
21	DE	22.75	DEU
22	DK	22.125	DNK
23	DO	19.9625	DOM
24	EC	22.25	ECU
25	EE	17.29	EST
26	EG	31.25	EGY
27	ES	17.5	ESP
28	FI	16.25	FIN
29	FJ	29.432499999999997	FJI
30	FR	24.25	FRA
31	GB	19.0	GBR
32	GE	18.825	GEO
33	GH	38.4525	GHA
34	GR	23.7475	GRC
35	GT	23.6275	GTM
36	HN	18.865000000000002	HND
37	HR	16.7475	HRV
38	HT	31.520000000000003	HTI
39	HU	19.5	HUN
40	ID	28.0	IDN
41	IE	26.25	IRL
42	IL	19.5	ISR
43	IN	26.5	IND
44	IQ	27.7475	IRQ
45	IT	20.5	ITA
46	JM	32.57	JAM
47	JO	27.275	JOR
48	JP	20.0	JPN
49	KE	28.567500000000003	KEN
50	KG	20.515	KGZ
51	KH	23.5625	KHM
52	KR	19.5	KOR
53	KW	22.0575	KWT
54	KZ	17.585	KAZ
55	LB	22.015	LBN
56	LK	26.5	LKA
57	LT	18.75	LTU
58	LU	22.965	LUX
59	LV	19.695	LVA
60	LY	30.5275	LBY
61	MA	22.2575	MAR
62	MD	19.1575	MDA
63	MM	25.555	MMR
64	MT	17.725	MLT
65	MU	28.77	MUS
66	MX	22.345	MEX
67	MY	23.75	MYS
68	NG	41.332499999999996	NGA
69	NI	22.167499999999997	NIC
70	NL	20.25	NLD
71	NO	18.0	NOR
72	NP	23.552500000000002	NPL
73	NZ	17.1725	NZL
74	OM	22.25	OMN
75	PA	19.0	PAN
76	PE	23.5	PER
77	PH	28.0	PHL
78	PK	25.5	PAK
79	PL	19.5	POL
80	PR	25.795	PRI
81	PT	20.0	PRT
82	PY	23.0	PRY
83	QA	24.175	QAT
84	RO	18.0	ROU
85	RS	17.0	SRB
86	RU	18.25	RUS
87	SA	22.25	SAU
88	SE	21.5	SWE
89	SG	20.7375	SGP
90	SI	17.75	SVN
91	SK	22.75	SVK
92	SN	25.895	SEN
93	SV	21.5	SLV
94	TH	27.0	THA
95	TJ	27.345	TJK
96	TR	18.25	TUR
97	TT	21.517500000000002	TTO
98	TZ	29.514999999999997	TZA
99	UA	17.7825	UKR
100	UG	38.3425	UGA
101	US	17.75	USA
102	UY	17.0	URY
103	VE	22.25	VEN
104	VN	33.25	VNM
105	YE	24.0925	YEM
106	ZA	25.0	ZAF
