# Supplementary material for: Revealed versus potential spatial accessibility of healthcare and changing patterns during the COVID-19 pandemic
Source: Commun Med (Lond). 2023 Nov 3;3:157. doi: 10.1038/s43856-023-00384-9 (PMC10624905; doi:10.1038/s43856-023-00384-9)
Supplement: Supplementary file 3 — Supplementary Data 1 [file 43856_2023_384_MOESM3_ESM.zip › paper_data_and_code_submission/raw_datapoints/raw_data_fig3c.csv]

	country	Travel time before (min)	country3
0	AR	26.75	ARG
1	AT	17.0	AUT
2	AU	28.740000000000002	AUS
3	BR	33.005	BRA
4	BY	18.5025	BLR
5	CA	21.0	CAN
6	CH	17.24	CHE
7	CL	23.77	CHL
8	CO	40.9975	COL
9	CZ	18.1625	CZE
10	DE	18.5	DEU
11	DK	21.5175	DNK
12	ES	19.75	ESP
13	FI	18.7775	FIN
14	FR	21.25	FRA
15	GB	25.25	GBR
16	GR	20.627499999999998	GRC
17	HU	17.54	HUN
18	ID	35.5	IDN
19	IL	24.4825	ISR
20	IN	33.25	IND
21	IT	24.5	ITA
22	JP	20.75	JPN
23	KR	23.225	KOR
24	LV	23.432499999999997	LVA
25	MX	25.75	MEX
26	NL	21.875	NLD
27	NO	19.0875	NOR
28	PL	20.5	POL
29	PT	21.1	PRT
30	RU	24.4825	RUS
31	SE	17.245	SWE
32	SG	19.5	SGP
33	SK	18.7875	SVK
34	TH	20.7475	THA
35	TR	26.9925	TUR
36	UA	20.5	UKR
37	US	23.0	USA
38	UY	30.0625	URY
