# Supplementary material for: Revealed versus potential spatial accessibility of healthcare and changing patterns during the COVID-19 pandemic
Source: Commun Med (Lond). 2023 Nov 3;3:157. doi: 10.1038/s43856-023-00384-9 (PMC10624905; doi:10.1038/s43856-023-00384-9)
Supplement: Supplementary file 3 — Supplementary Data 1 [file 43856_2023_384_MOESM3_ESM.zip › paper_data_and_code_submission/raw_datapoints/raw_data_fig3b.csv]

	country	Absolute change (min)	code_three
0	NL	1.432857142857143	NLD
1	ES	1.1428571428571428	ESP
2	HT	1.0671428571428554	HTI
3	NI	0.990000000000001	NIC
4	EE	0.9457142857142854	EST
5	SE	0.8585714285714288	SWE
6	KR	0.7142857142857143	KOR
7	CO	0.6628571428571429	COL
8	CL	0.5714285714285714	CHL
9	UA	0.552857142857143	UKR
10	TR	0.4314285714285714	TUR
11	FI	0.42857142857142855	FIN
12	IL	0.42857142857142855	ISR
13	NO	0.4214285714285713	NOR
14	HR	0.14571428571428616	HRV
15	CH	0.14571428571428566	CHE
16	YE	0.120000000000001	YEM
17	KZ	0.047142857142856896	KAZ
18	SV	0.0	SLV
19	RU	0.0	RUS
20	EC	-0.004285714285713941	ECU
21	TT	-0.07285714285714258	TTO
22	MD	-0.10142857142857155	MDA
23	LU	-0.10714285714285664	LUX
24	FR	-0.14285714285714285	FRA
25	DE	-0.14285714285714285	DEU
26	UY	-0.14285714285714285	URY
27	DK	-0.14285714285714285	DNK
28	RS	-0.2842857142857141	SRB
29	KG	-0.2914285714285718	KGZ
30	SG	-0.32571428571428535	SGP
31	LV	-0.3857142857142861	LVA
32	MT	-0.3871428571428583	MLT
33	RO	-0.42857142857142855	ROU
34	BO	-0.5185714285714285	BOL
35	DO	-0.5285714285714279	DOM
36	BY	-0.5714285714285714	BLR
37	HU	-0.5714285714285714	HUN
38	GE	-0.5828571428571431	GEO
39	HN	-0.5900000000000004	HND
40	KE	-0.5985714285714293	KEN
41	NZ	-0.6742857142857146	NZL
42	SI	-0.7142857142857143	SVN
43	LT	-0.7142857142857143	LTU
44	MX	-0.8228571428571426	MEX
45	MA	-0.8271428571428571	MAR
46	AR	-0.8571428571428571	ARG
47	IT	-0.8571428571428571	ITA
48	PA	-0.87	PAN
49	BB	-0.9014285714285712	BRB
50	KH	-0.9457142857142854	KHM
51	GB	-1.0	GBR
52	US	-1.0	USA
53	PK	-1.0	PAK
54	BG	-1.0214285714285718	BGR
55	CI	-1.0457142857142852	CIV
56	CR	-1.1428571428571428	CRI
57	AU	-1.1428571428571428	AUS
58	CM	-1.1757142857142853	CMR
59	TZ	-1.2585714285714293	TZA
60	LY	-1.2671428571428562	LBY
61	SN	-1.2842857142857136	SEN
62	PL	-1.2857142857142858	POL
63	CA	-1.2857142857142858	CAN
64	SK	-1.3357142857142859	SVK
65	AE	-1.4257142857142853	ARE
66	PT	-1.4285714285714286	PRT
67	BR	-1.4285714285714286	BRA
68	AT	-1.4285714285714286	AUT
69	KW	-1.4314285714285713	KWT
70	JM	-1.5142857142857165	JAM
71	GT	-1.5585714285714292	GTM
72	TH	-1.5714285714285714	THA
73	JP	-1.5714285714285714	JPN
74	OM	-1.5728571428571432	OMN
75	BE	-1.5971428571428572	BEL
76	CZ	-1.7142857142857142	CZE
77	LB	-1.721428571428572	LBN
78	LK	-1.8514285714285716	LKA
79	PE	-2.0	PER
80	PY	-2.012857142857143	PRY
81	BA	-2.0585714285714287	BIH
82	IQ	-2.2814285714285707	IRQ
83	ID	-2.2857142857142856	IDN
84	BD	-2.307142857142857	BGD
85	EG	-2.4285714285714284	EGY
86	UG	-2.5228571428571422	UGA
87	IN	-2.5714285714285716	IND
88	QA	-2.6357142857142857	QAT
89	GR	-2.711428571428571	GRC
90	TJ	-2.7200000000000015	TJK
91	VE	-2.857142857142857	VEN
92	SA	-3.152857142857143	SAU
93	BH	-3.2328571428571427	BHR
94	JO	-3.312857142857143	JOR
95	PH	-3.4285714285714284	PHL
96	IE	-3.432857142857143	IRL
97	PR	-3.494285714285714	PRI
98	NP	-3.6100000000000003	NPL
99	MY	-3.857142857142857	MYS
100	MM	-3.914285714285714	MMR
101	VN	-4.142857142857143	VNM
102	ZA	-4.571428571428571	ZAF
103	GH	-5.985714285714285	GHA
104	FJ	-6.0200000000000005	FJI
105	MU	-6.295714285714287	MUS
106	NG	-7.347142857142857	NGA
