# Supplementary material for: Revealed versus potential spatial accessibility of healthcare and changing patterns during the COVID-19 pandemic
Source: Commun Med (Lond). 2023 Nov 3;3:157. doi: 10.1038/s43856-023-00384-9 (PMC10624905; doi:10.1038/s43856-023-00384-9)
Supplement: Supplementary file 3 — Supplementary Data 1 [file 43856_2023_384_MOESM3_ESM.zip › paper_data_and_code_submission/raw_datapoints/raw_data_fig2f.csv]

	country	change	period
0	AE	-0.13461538461538464	2020_Q1
1	AE	-0.07999999999999996	2020_Q2
2	AE	-0.09999999999999998	2020_Q3
3	AE	0.02127659574468087	2020_Q4
4	AE	-0.057692307692307744	2021_Q1
5	AE	-0.06000000000000005	2021_Q2
6	AE	-0.07999999999999996	2021_Q3
7	AR	-0.18333333333333332	2020_Q1
8	AR	-0.13793103448275856	2020_Q2
9	AR	-0.0677966101694914	2020_Q3
10	AR	0.0	2020_Q4
11	AR	-0.11666666666666659	2021_Q1
12	AR	-0.05172413793103434	2021_Q2
13	AR	-0.0508474576271185	2021_Q3
14	AT	-0.09433962264150951	2020_Q1
15	AT	0.020000000000000018	2020_Q2
16	AT	-0.09999999999999998	2020_Q3
17	AT	0.06250000000000006	2020_Q4
18	AT	0.018867924528301903	2021_Q1
19	AT	0.020000000000000018	2021_Q2
20	AT	-0.040000000000000036	2021_Q3
21	AU	-0.050000000000000044	2020_Q1
22	AU	0.12903225806451607	2020_Q2
23	AU	-0.01492537313432837	2020_Q3
24	AU	0.016666666666666684	2020_Q4
25	AU	0.016666666666666684	2021_Q1
26	AU	0.0	2021_Q2
27	AU	0.10447761194029843	2021_Q3
28	BA	-0.07812500000000007	2020_Q1
29	BA	-0.06349206349206354	2020_Q2
30	BA	-0.12307692307692318	2020_Q3
31	BA	0.016666666666666684	2020_Q4
32	BA	-0.015625000000000014	2021_Q1
33	BA	0.19047619047619047	2021_Q2
34	BA	-0.10769230769230778	2021_Q3
35	BD	-0.21153846153846162	2020_Q1
36	BD	-0.22448979591836732	2020_Q2
37	BD	-0.2692307692307693	2020_Q3
38	BD	-0.125	2020_Q4
39	BD	-0.15384615384615388	2021_Q1
40	BD	-0.16326530612244902	2021_Q2
41	BD	-0.21153846153846162	2021_Q3
42	BE	-0.2295081967213115	2020_Q1
43	BE	-0.01785714285714287	2020_Q2
44	BE	-0.1935483870967742	2020_Q3
45	BE	0.01960784313725492	2020_Q4
46	BE	-0.11475409836065566	2021_Q1
47	BE	-0.07142857142857148	2021_Q2
48	BE	-0.1451612903225806	2021_Q3
49	BG	-0.2575757575757576	2020_Q1
50	BG	-0.1451612903225806	2020_Q2
51	BG	-0.16129032258064513	2020_Q3
52	BG	-0.05454545454545459	2020_Q4
53	BG	-0.1818181818181818	2021_Q1
54	BG	-0.09677419354838701	2021_Q2
55	BG	-0.1451612903225806	2021_Q3
56	BO	-0.17241379310344826	2020_Q1
57	BO	0.16363636363636358	2020_Q2
58	BO	-0.03508771929824545	2020_Q3
59	BO	-0.12068965517241372	2020_Q4
60	BO	-0.10344827586206887	2021_Q1
61	BO	-0.09090909090909098	2021_Q2
62	BO	-0.17543859649122803	2021_Q3
63	BR	-0.19298245614035078	2020_Q1
64	BR	-0.17543859649122803	2020_Q2
65	BR	-0.1896551724137931	2020_Q3
66	BR	-0.09433962264150951	2020_Q4
67	BR	-0.10526315789473675	2021_Q1
68	BR	-0.08771929824561392	2021_Q2
69	BR	-0.10344827586206887	2021_Q3
70	BY	-0.07575757575757582	2020_Q1
71	BY	-0.04545454545454549	2020_Q2
72	BY	-0.030303030303030328	2020_Q3
73	BY	0.0	2020_Q4
74	BY	-0.060606060606060656	2021_Q1
75	BY	-0.030303030303030328	2021_Q2
76	BY	0.0	2021_Q3
77	CA	-0.03636363636363639	2020_Q1
78	CA	0.09836065573770501	2020_Q2
79	CA	-0.07812500000000007	2020_Q3
80	CA	0.07142857142857129	2020_Q4
81	CA	0.16363636363636358	2021_Q1
82	CA	0.08196721311475418	2021_Q2
83	CA	-0.015625000000000014	2021_Q3
84	CH	-0.12962962962962973	2020_Q1
85	CH	0.040000000000000036	2020_Q2
86	CH	-0.04081632653061228	2020_Q3
87	CH	0.04255319148936174	2020_Q4
88	CH	0.018518518518518535	2021_Q1
89	CH	0.0	2021_Q2
90	CH	0.0	2021_Q3
91	CL	-0.11666666666666659	2020_Q1
92	CL	-0.08474576271186429	2020_Q2
93	CL	-0.0677966101694914	2020_Q3
94	CL	-0.06896551724137918	2020_Q4
95	CL	-0.09999999999999991	2021_Q1
96	CL	-0.0508474576271185	2021_Q2
97	CL	-0.0508474576271185	2021_Q3
98	CO	-0.14754098360655732	2020_Q1
99	CO	-0.10344827586206887	2020_Q2
100	CO	-0.135593220338983	2020_Q3
101	CO	-0.03636363636363639	2020_Q4
102	CO	-0.13114754098360648	2021_Q1
103	CO	-0.06896551724137918	2021_Q2
104	CO	-0.11864406779661009	2021_Q3
105	CR	-0.16949152542372878	2020_Q1
106	CR	-0.08620689655172403	2020_Q2
107	CR	-0.034482758620689495	2020_Q3
108	CR	0.0	2020_Q4
109	CR	-0.0677966101694914	2021_Q1
110	CR	-0.06896551724137918	2021_Q2
111	CR	-0.05172413793103434	2021_Q3
112	CZ	-0.1250000000000001	2020_Q1
113	CZ	-0.07407407407407414	2020_Q2
114	CZ	-0.12962962962962973	2020_Q3
115	CZ	0.0	2020_Q4
116	CZ	0.0	2021_Q1
117	CZ	-0.03703703703703707	2021_Q2
118	CZ	-0.0555555555555556	2021_Q3
119	DE	-0.14062499999999994	2020_Q1
120	DE	-0.06557377049180334	2020_Q2
121	DE	-0.09999999999999991	2020_Q3
122	DE	-0.01754385964912263	2020_Q4
123	DE	0.0	2021_Q1
124	DE	-0.04918032786885251	2021_Q2
125	DE	-0.06666666666666654	2021_Q3
126	DK	-0.09523809523809532	2020_Q1
127	DK	0.03333333333333337	2020_Q2
128	DK	-0.0508474576271185	2020_Q3
129	DK	0.07272727272727258	2020_Q4
130	DK	0.1428571428571428	2021_Q1
131	DK	0.03333333333333337	2021_Q2
132	DK	-0.0169491525423729	2021_Q3
133	DO	-0.17021276595744672	2020_Q1
134	DO	-0.06382978723404249	2020_Q2
135	DO	-0.16000000000000003	2020_Q3
136	DO	-0.08510638297872336	2020_Q4
137	DO	-0.06382978723404249	2021_Q1
138	DO	-0.06382978723404249	2021_Q2
139	DO	-0.18000000000000005	2021_Q3
140	EC	-0.16363636363636366	2020_Q1
141	EC	0.0	2020_Q2
142	EC	-0.1250000000000001	2020_Q3
143	EC	-0.14285714285714296	2020_Q4
144	EC	-0.10909090909090918	2021_Q1
145	EC	-0.09259259259259267	2021_Q2
146	EC	-0.16071428571428584	2021_Q3
147	EE	-0.1973684210526316	2020_Q1
148	EE	-0.06756756756756763	2020_Q2
149	EE	-0.2266666666666667	2020_Q3
150	EE	-0.04687500000000004	2020_Q4
151	EE	-0.1052631578947368	2021_Q1
152	EE	-0.06756756756756763	2021_Q2
153	EE	-0.16	2021_Q3
154	EG	-0.1896551724137931	2020_Q1
155	EG	-0.10909090909090918	2020_Q2
156	EG	-0.1896551724137931	2020_Q3
157	EG	-0.03636363636363639	2020_Q4
158	EG	-0.034482758620689495	2021_Q1
159	EG	-0.03636363636363639	2021_Q2
160	EG	-0.17241379310344826	2021_Q3
161	ES	-0.16326530612244902	2020_Q1
162	ES	-0.042553191489361625	2020_Q2
163	ES	-0.10869565217391314	2020_Q3
164	ES	-0.02272727272727275	2020_Q4
165	ES	-0.08163265306122446	2021_Q1
166	ES	-0.08510638297872336	2021_Q2
167	ES	-0.10869565217391314	2021_Q3
168	FI	-0.07692307692307698	2020_Q1
169	FI	0.0677966101694916	2020_Q2
170	FI	-0.01754385964912263	2020_Q3
171	FI	0.050000000000000044	2020_Q4
172	FI	0.030769230769230795	2021_Q1
173	FI	0.0169491525423729	2021_Q2
174	FI	0.0	2021_Q3
175	FR	-0.19672131147540983	2020_Q1
176	FR	-0.10344827586206887	2020_Q2
177	FR	-0.16949152542372878	2020_Q3
178	FR	-0.07272727272727278	2020_Q4
179	FR	-0.14754098360655732	2021_Q1
180	FR	-0.12068965517241372	2021_Q2
181	FR	-0.135593220338983	2021_Q3
182	GB	-0.11940298507462696	2020_Q1
183	GB	0.0	2020_Q2
184	GB	-0.07575757575757582	2020_Q3
185	GB	0.03278688524590167	2020_Q4
186	GB	0.04477611940298495	2021_Q1
187	GB	-0.015151515151515164	2021_Q2
188	GB	-0.04545454545454549	2021_Q3
189	GR	-0.12962962962962973	2020_Q1
190	GR	-0.03846153846153849	2020_Q2
191	GR	-0.15094339622641512	2020_Q3
192	GR	0.020000000000000018	2020_Q4
193	GR	0.018518518518518535	2021_Q1
194	GR	-0.019230769230769246	2021_Q2
195	GR	-0.1320754716981132	2021_Q3
196	GT	-0.12962962962962973	2020_Q1
197	GT	-0.03773584905660381	2020_Q2
198	GT	-0.0555555555555556	2020_Q3
199	GT	0.058823529411764754	2020_Q4
200	GT	-0.03703703703703707	2021_Q1
201	GT	-0.05660377358490571	2021_Q2
202	GT	-0.12962962962962973	2021_Q3
203	HR	-0.14285714285714296	2020_Q1
204	HR	-0.03773584905660381	2020_Q2
205	HR	-0.11538461538461538	2020_Q3
206	HR	0.040000000000000036	2020_Q4
207	HR	-0.01785714285714287	2021_Q1
208	HR	-0.05660377358490571	2021_Q2
209	HR	-0.07692307692307698	2021_Q3
210	HU	-0.18181818181818185	2020_Q1
211	HU	-0.11764705882352941	2020_Q2
212	HU	-0.11764705882352941	2020_Q3
213	HU	-0.042553191489361625	2020_Q4
214	HU	-0.12727272727272737	2021_Q1
215	HU	-0.07843137254901968	2021_Q2
216	HU	-0.09803921568627448	2021_Q3
217	ID	-0.12121212121212131	2020_Q1
218	ID	0.0	2020_Q2
219	ID	0.029411764705882214	2020_Q3
220	ID	0.41935483870967744	2020_Q4
221	ID	0.3636363636363636	2021_Q1
222	ID	0.1875	2021_Q2
223	ID	0.029411764705882214	2021_Q3
224	IE	-0.14634146341463414	2020_Q1
225	IE	0.07894736842105256	2020_Q2
226	IE	0.04054054054054058	2020_Q3
227	IE	0.1449275362318842	2020_Q4
228	IE	0.12195121951219524	2021_Q1
229	IE	0.09210526315789468	2021_Q2
230	IE	0.027027027027027053	2021_Q3
231	IL	-0.16000000000000003	2020_Q1
232	IL	-0.062499999999999944	2020_Q2
233	IL	-0.10869565217391314	2020_Q3
234	IL	-0.02272727272727275	2020_Q4
235	IL	-0.07999999999999996	2021_Q1
236	IL	-0.125	2021_Q2
237	IL	-0.10869565217391314	2021_Q3
238	IN	-0.1886792452830189	2020_Q1
239	IN	-0.021276595744680753	2020_Q2
240	IN	-0.021276595744680753	2020_Q3
241	IN	0.19565217391304351	2020_Q4
242	IN	0.0754716981132074	2021_Q1
243	IN	0.1489361702127661	2021_Q2
244	IN	-0.021276595744680753	2021_Q3
245	IT	-0.18518518518518523	2020_Q1
246	IT	-0.09803921568627448	2020_Q2
247	IT	-0.14285714285714288	2020_Q3
248	IT	-0.042553191489361625	2020_Q4
249	IT	-0.09259259259259267	2021_Q1
250	IT	-0.09803921568627448	2021_Q2
251	IT	-0.12244897959183673	2021_Q3
252	JO	-0.18571428571428572	2020_Q1
253	JO	-0.05714285714285704	2020_Q2
254	JO	-0.3116883116883117	2020_Q3
255	JO	-0.1846153846153846	2020_Q4
256	JO	-0.15714285714285714	2021_Q1
257	JO	-0.28571428571428564	2021_Q2
258	JO	-0.33766233766233766	2021_Q3
259	JP	-0.18181818181818185	2020_Q1
260	JP	-0.09433962264150951	2020_Q2
261	JP	-0.14285714285714288	2020_Q3
262	JP	-0.021276595744680753	2020_Q4
263	JP	-0.12727272727272737	2021_Q1
264	JP	-0.09433962264150951	2021_Q2
265	JP	-0.06122448979591831	2021_Q3
266	KE	-0.10769230769230778	2020_Q1
267	KE	-0.01612903225806453	2020_Q2
268	KE	-0.1093750000000001	2020_Q3
269	KE	0.16129032258064513	2020_Q4
270	KE	0.030769230769230795	2021_Q1
271	KE	0.04838709677419359	2021_Q2
272	KE	0.0	2021_Q3
273	KG	-0.1384615384615384	2020_Q1
274	KG	0.03278688524590167	2020_Q2
275	KG	-0.03125000000000003	2020_Q3
276	KG	0.04918032786885251	2020_Q4
277	KG	0.015384615384615398	2021_Q1
278	KG	0.06557377049180334	2021_Q2
279	KG	-0.015625000000000014	2021_Q3
280	KR	-0.10204081632653059	2020_Q1
281	KR	-0.062499999999999944	2020_Q2
282	KR	-0.04444444444444448	2020_Q3
283	KR	0.0	2020_Q4
284	KR	-0.04081632653061228	2021_Q1
285	KR	-0.04166666666666659	2021_Q2
286	KR	0.0	2021_Q3
287	KW	-0.08163265306122446	2020_Q1
288	KW	0.22448979591836732	2020_Q2
289	KW	-0.020833333333333353	2020_Q3
290	KW	-0.02040816326530614	2020_Q4
291	KW	0.06122448979591842	2021_Q1
292	KW	0.02040816326530614	2021_Q2
293	KW	-0.0833333333333333	2021_Q3
294	KZ	-0.12121212121212131	2020_Q1
295	KZ	-0.07575757575757582	2020_Q2
296	KZ	-0.07462686567164185	2020_Q3
297	KZ	0.03174603174603177	2020_Q4
298	KZ	-0.015151515151515164	2021_Q1
299	KZ	0.030303030303030328	2021_Q2
300	KZ	0.0	2021_Q3
301	LK	-0.2941176470588236	2020_Q1
302	LK	-0.18000000000000005	2020_Q2
303	LK	-0.28301886792452835	2020_Q3
304	LK	-0.125	2020_Q4
305	LK	-0.19607843137254907	2021_Q1
306	LK	-0.16000000000000003	2021_Q2
307	LK	-0.22641509433962273	2021_Q3
308	LT	-0.06557377049180334	2020_Q1
309	LT	-0.04918032786885251	2020_Q2
310	LT	-0.03278688524590167	2020_Q3
311	LT	0.05172413793103453	2020_Q4
312	LT	0.04918032786885251	2021_Q1
313	LT	0.016393442622950834	2021_Q2
314	LT	-0.016393442622950834	2021_Q3
315	LV	-0.16176470588235306	2020_Q1
316	LV	-0.13043478260869562	2020_Q2
317	LV	-0.17142857142857143	2020_Q3
318	LV	0.0	2020_Q4
319	LV	-0.029411764705882377	2021_Q1
320	LV	-0.08695652173913036	2021_Q2
321	LV	-0.11428571428571424	2021_Q3
322	MA	-0.1692307692307692	2020_Q1
323	MA	-0.09999999999999991	2020_Q2
324	MA	-0.11475409836065566	2020_Q3
325	MA	0.017241379310344845	2020_Q4
326	MA	-0.06153846153846159	2021_Q1
327	MA	0.0	2021_Q2
328	MA	-0.09836065573770482	2021_Q3
329	MD	-0.180327868852459	2020_Q1
330	MD	-0.1935483870967742	2020_Q2
331	MD	-0.11864406779661009	2020_Q3
332	MD	-0.018518518518518535	2020_Q4
333	MD	-0.11475409836065566	2021_Q1
334	MD	-0.09677419354838701	2021_Q2
335	MD	-0.0508474576271185	2021_Q3
336	MM	-0.23076923076923075	2020_Q1
337	MM	-0.2222222222222223	2020_Q2
338	MM	-0.29090909090909095	2020_Q3
339	MM	-0.17307692307692313	2020_Q4
340	MM	-0.13461538461538464	2021_Q1
341	MM	-0.25925925925925924	2021_Q2
342	MM	-0.3272727272727273	2021_Q3
343	MX	-0.2295081967213115	2020_Q1
344	MX	-0.22033898305084737	2020_Q2
345	MX	-0.21666666666666667	2020_Q3
346	MX	-0.10909090909090918	2020_Q4
347	MX	-0.14754098360655732	2021_Q1
348	MX	-0.1525423728813559	2021_Q2
349	MX	-0.16666666666666663	2021_Q3
350	MY	-0.060606060606060656	2020_Q1
351	MY	-0.030303030303030328	2020_Q2
352	MY	-0.13888888888888887	2020_Q3
353	MY	-0.08823529411764713	2020_Q4
354	MY	0.0	2021_Q1
355	MY	0.0	2021_Q2
356	MY	-0.11111111111111106	2021_Q3
357	NG	-0.12121212121212131	2020_Q1
358	NG	0.01492537313432837	2020_Q2
359	NG	-0.04411764705882357	2020_Q3
360	NG	0.17741935483870966	2020_Q4
361	NG	-0.015151515151515164	2021_Q1
362	NG	-0.044776119402985114	2021_Q2
363	NG	-0.10294117647058831	2021_Q3
364	NL	-0.16666666666666666	2020_Q1
365	NL	-0.058823529411764754	2020_Q2
366	NL	-0.15942028985507245	2020_Q3
367	NL	0.015873015873015886	2020_Q4
368	NL	0.08333333333333341	2021_Q1
369	NL	-0.014705882352941188	2021_Q2
370	NL	-0.08695652173913036	2021_Q3
371	NO	-0.029411764705882377	2020_Q1
372	NO	0.03174603174603177	2020_Q2
373	NO	-0.04838709677419359	2020_Q3
374	NO	0.05084745762711869	2020_Q4
375	NO	0.014705882352941025	2021_Q1
376	NO	0.0	2021_Q2
377	NO	-0.08064516129032265	2021_Q3
378	NP	-0.1791044776119403	2020_Q1
379	NP	-0.1323529411764707	2020_Q2
380	NP	-0.18055555555555558	2020_Q3
381	NP	-0.03125000000000003	2020_Q4
382	NP	-0.07462686567164185	2021_Q1
383	NP	-0.08823529411764713	2021_Q2
384	NP	-0.20833333333333337	2021_Q3
385	NZ	-0.14545454545454556	2020_Q1
386	NZ	0.07272727272727258	2020_Q2
387	NZ	-0.1525423728813559	2020_Q3
388	NZ	0.020000000000000018	2020_Q4
389	NZ	-0.10909090909090918	2021_Q1
390	NZ	-0.12727272727272737	2021_Q2
391	NZ	-0.0169491525423729	2021_Q3
392	PA	-0.2083333333333333	2020_Q1
393	PA	-0.13043478260869565	2020_Q2
394	PA	-0.18367346938775503	2020_Q3
395	PA	-0.06818181818181825	2020_Q4
396	PA	-0.10416666666666664	2021_Q1
397	PA	-0.04347826086956525	2021_Q2
398	PA	-0.10204081632653059	2021_Q3
399	PE	-0.1886792452830189	2020_Q1
400	PE	-0.057692307692307744	2020_Q2
401	PE	-0.09433962264150951	2020_Q3
402	PE	-0.020833333333333353	2020_Q4
403	PE	-0.11320754716981142	2021_Q1
404	PE	-0.11538461538461538	2021_Q2
405	PE	-0.1320754716981132	2021_Q3
406	PH	-0.13636363636363635	2020_Q1
407	PH	0.0714285714285715	2020_Q2
408	PH	-0.15217391304347827	2020_Q3
409	PH	-0.06976744186046505	2020_Q4
410	PH	-0.09090909090909087	2021_Q1
411	PH	-0.09523809523809519	2021_Q2
412	PH	-0.2391304347826088	2021_Q3
413	PK	-0.2641509433962264	2020_Q1
414	PK	-0.2641509433962264	2020_Q2
415	PK	-0.390625	2020_Q3
416	PK	-0.08333333333333323	2020_Q4
417	PK	0.0943396226415093	2021_Q1
418	PK	-0.1320754716981132	2021_Q2
419	PK	-0.35937500000000006	2021_Q3
420	PL	-0.18181818181818185	2020_Q1
421	PL	-0.12962962962962973	2020_Q2
422	PL	-0.16363636363636366	2020_Q3
423	PL	-0.06122448979591831	2020_Q4
424	PL	-0.12727272727272737	2021_Q1
425	PL	-0.1111111111111112	2021_Q2
426	PL	-0.12727272727272737	2021_Q3
427	PT	-0.17647058823529416	2020_Q1
428	PT	-0.07999999999999996	2020_Q2
429	PT	-0.1886792452830189	2020_Q3
430	PT	-0.06521739130434788	2020_Q4
431	PT	0.0	2021_Q1
432	PT	-0.040000000000000036	2021_Q2
433	PT	-0.15094339622641512	2021_Q3
434	PY	-0.21666666666666667	2020_Q1
435	PY	-0.16666666666666663	2020_Q2
436	PY	-0.17741935483870966	2020_Q3
437	PY	0.018518518518518535	2020_Q4
438	PY	-0.09999999999999991	2021_Q1
439	PY	-0.11666666666666659	2021_Q2
440	PY	-0.09677419354838701	2021_Q3
441	RO	-0.18333333333333332	2020_Q1
442	RO	-0.12068965517241372	2020_Q2
443	RO	-0.12068965517241372	2020_Q3
444	RO	-0.09433962264150951	2020_Q4
445	RO	-0.16666666666666663	2021_Q1
446	RO	-0.13793103448275856	2021_Q2
447	RO	-0.13793103448275856	2021_Q3
448	RS	-0.2461538461538462	2020_Q1
449	RS	-0.16393442622950816	2020_Q2
450	RS	-0.23809523809523814	2020_Q3
451	RS	-0.03636363636363639	2020_Q4
452	RS	-0.1692307692307692	2021_Q1
453	RS	-0.19672131147540983	2021_Q2
454	RS	-0.19047619047619047	2021_Q3
455	RU	-0.1764705882352941	2020_Q1
456	RU	-0.16176470588235306	2020_Q2
457	RU	-0.11940298507462696	2020_Q3
458	RU	-0.04918032786885251	2020_Q4
459	RU	-0.16176470588235306	2021_Q1
460	RU	-0.11764705882352951	2021_Q2
461	RU	-0.08955223880597023	2021_Q3
462	SA	0.023255813953488393	2020_Q1
463	SA	-0.06382978723404249	2020_Q2
464	SA	-0.2586206896551724	2020_Q3
465	SA	-0.07692307692307698	2020_Q4
466	SA	0.2325581395348838	2021_Q1
467	SA	0.10638297872340435	2021_Q2
468	SA	-0.24137931034482754	2021_Q3
469	SE	-0.08333333333333326	2020_Q1
470	SE	0.045454545454545324	2020_Q2
471	SE	-0.015625000000000014	2020_Q3
472	SE	0.07936507936507943	2020_Q4
473	SE	0.041666666666666706	2021_Q1
474	SE	0.030303030303030328	2021_Q2
475	SE	0.015625000000000014	2021_Q3
476	SG	-0.16666666666666666	2020_Q1
477	SG	-0.11111111111111106	2020_Q2
478	SG	-0.13888888888888887	2020_Q3
479	SG	-0.14705882352941188	2020_Q4
480	SG	-0.16666666666666666	2021_Q1
481	SG	-0.16666666666666666	2021_Q2
482	SG	-0.16666666666666666	2021_Q3
483	SI	-0.2295081967213115	2020_Q1
484	SI	-0.14545454545454556	2020_Q2
485	SI	-0.2222222222222223	2020_Q3
486	SI	-0.05660377358490571	2020_Q4
487	SI	-0.11475409836065566	2021_Q1
488	SI	-0.14545454545454556	2021_Q2
489	SI	-0.1666666666666667	2021_Q3
490	SK	-0.19696969696969696	2020_Q1
491	SK	-0.1492537313432837	2020_Q2
492	SK	-0.25714285714285706	2020_Q3
493	SK	-0.12499999999999993	2020_Q4
494	SK	-0.04545454545454549	2021_Q1
495	SK	-0.08955223880597023	2021_Q2
496	SK	-0.18571428571428572	2021_Q3
497	SV	-0.19565217391304351	2020_Q1
498	SV	0.11111111111111108	2020_Q2
499	SV	-0.042553191489361625	2020_Q3
500	SV	-0.06818181818181825	2020_Q4
501	SV	-0.10869565217391314	2021_Q1
502	SV	-0.15555555555555556	2021_Q2
503	SV	-0.17021276595744672	2021_Q3
504	TH	-0.19444444444444448	2020_Q1
505	TH	-0.14285714285714282	2020_Q2
506	TH	-0.19444444444444448	2020_Q3
507	TH	-0.08823529411764713	2020_Q4
508	TH	-0.16666666666666666	2021_Q1
509	TH	-0.17142857142857143	2021_Q2
510	TH	-0.24999999999999992	2021_Q3
511	TR	-0.2153846153846154	2020_Q1
512	TR	-0.1587301587301587	2020_Q2
513	TR	-0.12903225806451607	2020_Q3
514	TR	0.018181818181818195	2020_Q4
515	TR	-0.1384615384615384	2021_Q1
516	TR	-0.12698412698412692	2021_Q2
517	TR	-0.12903225806451607	2021_Q3
518	UA	-0.16176470588235306	2020_Q1
519	UA	-0.09090909090909098	2020_Q2
520	UA	-0.09230769230769238	2020_Q3
521	UA	-0.0169491525423729	2020_Q4
522	UA	-0.11764705882352951	2021_Q1
523	UA	-0.07575757575757582	2021_Q2
524	UA	-0.06153846153846159	2021_Q3
525	US	-0.03921568627450984	2020_Q1
526	US	0.03703703703703707	2020_Q2
527	US	-0.07272727272727278	2020_Q3
528	US	0.01960784313725492	2020_Q4
529	US	0.03921568627450984	2021_Q1
530	US	0.0	2021_Q2
531	US	-0.03636363636363639	2021_Q3
532	UY	-0.1428571428571428	2020_Q1
533	UY	-0.09677419354838701	2020_Q2
534	UY	-0.09523809523809532	2020_Q3
535	UY	0.017543859649122823	2020_Q4
536	UY	-0.07936507936507943	2021_Q1
537	UY	-0.01612903225806453	2021_Q2
538	UY	-0.04761904761904766	2021_Q3
539	VE	-0.11290322580645154	2020_Q1
540	VE	0.1403508771929826	2020_Q2
541	VE	0.0338983050847458	2020_Q3
542	VE	0.14545454545454536	2020_Q4
543	VE	0.04838709677419359	2021_Q1
544	VE	0.1403508771929826	2021_Q2
545	VE	0.0677966101694916	2021_Q3
546	VN	-0.11764705882352951	2020_Q1
547	VN	-0.25000000000000006	2020_Q2
548	VN	-0.4545454545454546	2020_Q3
549	VN	-0.20000000000000004	2020_Q4
550	VN	0.029411764705882214	2021_Q1
551	VN	-0.10000000000000009	2021_Q2
552	VN	-0.47272727272727283	2021_Q3
553	ZA	-0.16901408450704225	2020_Q1
554	ZA	-0.08000000000000007	2020_Q2
555	ZA	-0.25581395348837205	2020_Q3
556	ZA	-0.10810810810810806	2020_Q4
557	ZA	-0.042253521126760445	2021_Q1
558	ZA	-0.09333333333333327	2021_Q2
559	ZA	-0.20930232558139528	2021_Q3
