# Supplementary material for: Revealed versus potential spatial accessibility of healthcare and changing patterns during the COVID-19 pandemic
Source: Commun Med (Lond). 2023 Nov 3;3:157. doi: 10.1038/s43856-023-00384-9 (PMC10624905; doi:10.1038/s43856-023-00384-9)
Supplement: Supplementary file 3 — Supplementary Data 1 [file 43856_2023_384_MOESM3_ESM.zip › paper_data_and_code_submission/raw_datapoints/raw_data_fig2b.csv]

	country	change	period
0	AE	-0.15541401273885347	2020_Q1
1	AE	-0.08669656203288491	2020_Q2
2	AE	0.07313195548489665	2020_Q3
3	AE	0.06250000000000003	2020_Q4
4	AE	-0.14394904458598726	2021_Q1
5	AE	-0.0298953662182362	2021_Q2
6	AE	0.04928457869634334	2021_Q3
7	AR	-0.10805500982318268	2020_Q1
8	AR	-0.16808510638297872	2020_Q2
9	AR	-0.1352459016393443	2020_Q3
10	AR	-0.045258620689655166	2020_Q4
11	AR	-0.10609037328094303	2021_Q1
12	AR	-0.040425531914893696	2021_Q2
13	AR	-0.05737704918032792	2021_Q3
14	AT	-0.1752873563218391	2020_Q1
15	AT	-0.19166666666666665	2020_Q2
16	AT	-0.08653846153846141	2020_Q3
17	AT	-0.13851351351351354	2020_Q4
18	AT	-0.27107279693486586	2021_Q1
19	AT	-0.19062500000000002	2021_Q2
20	AT	-0.09508547008546996	2021_Q3
21	AU	-0.15684093437152394	2020_Q1
22	AU	-0.15661252900232017	2020_Q2
23	AU	-0.13853317811408608	2020_Q3
24	AU	-0.07605985037406478	2020_Q4
25	AU	-0.1501668520578421	2021_Q1
26	AU	-0.09048723897911827	2021_Q2
27	AU	-0.1268917345750873	2021_Q3
28	BA	-0.18805309734513267	2020_Q1
29	BA	-0.06075949367088613	2020_Q2
30	BA	-0.07106598984771569	2020_Q3
31	BA	-0.0840108401084011	2020_Q4
32	BA	-0.2588495575221238	2021_Q1
33	BA	-0.149367088607595	2021_Q2
34	BA	-0.12182741116751268	2021_Q3
35	BB	-0.03181189488243436	2020_Q1
36	BB	0.022792022792022814	2020_Q2
37	BB	0.057636887608069086	2020_Q3
38	BB	0.03735632183908043	2020_Q4
39	BB	-0.024896265560166057	2021_Q1
40	BB	0.03846153846153853	2021_Q2
41	BB	0.005763688760806921	2021_Q3
42	BD	-0.3505654281098547	2020_Q1
43	BD	-0.07423580786026197	2020_Q2
44	BD	0.0277777777777778	2020_Q3
45	BD	0.1277108433734938	2020_Q4
46	BD	-0.26332794830371575	2021_Q1
47	BD	-0.03493449781659392	2021_Q2
48	BD	0.016203703703703564	2021_Q3
49	BE	-0.13052011776251227	2020_Q1
50	BE	-0.13197969543147198	2020_Q2
51	BE	-0.11594202898550734	2020_Q3
52	BE	-0.13941299790356376	2020_Q4
53	BE	-0.16486751717369968	2021_Q1
54	BE	-0.1390862944162436	2021_Q2
55	BE	-0.11697722567287792	2021_Q3
56	BG	-0.11891891891891895	2020_Q1
57	BG	-0.033730158730158714	2020_Q2
58	BG	0.00796812749003985	2020_Q3
59	BG	-0.057494866529774175	2020_Q4
60	BG	-0.1531531531531531	2021_Q1
61	BG	-0.03174603174603177	2021_Q2
62	BG	-0.04382470119521908	2021_Q3
63	BH	-0.23884197828709286	2020_Q1
64	BH	-0.14119170984455956	2020_Q2
65	BH	-0.08891928864569076	2020_Q3
66	BH	-0.0806916426512969	2020_Q4
67	BH	-0.18938480096501803	2021_Q1
68	BH	-0.10233160621761658	2021_Q2
69	BH	-0.10396716826265387	2021_Q3
70	BO	-0.13766730401529648	2020_Q1
71	BO	-0.04375	2020_Q2
72	BO	0.031249999999999927	2020_Q3
73	BO	0.03378378378378366	2020_Q4
74	BO	-0.1586998087954111	2021_Q1
75	BO	-0.03541666666666665	2021_Q2
76	BO	0.049107142857142794	2021_Q3
77	BR	-0.12549019607843132	2020_Q1
78	BR	-0.0729613733905579	2020_Q2
79	BR	-0.08130081300813015	2020_Q3
80	BR	-0.03862660944206003	2020_Q4
81	BR	-0.12352941176470587	2021_Q1
82	BR	-0.05579399141630897	2021_Q2
83	BR	-0.10569105691056901	2021_Q3
84	BY	-0.0657894736842105	2020_Q1
85	BY	-0.028235294117647084	2020_Q2
86	BY	-0.02518891687657433	2020_Q3
87	BY	-0.12864077669902918	2020_Q4
88	BY	-0.17763157894736836	2021_Q1
89	BY	-0.09411764705882351	2021_Q2
90	BY	-0.06045340050377839	2021_Q3
91	CA	-0.16831683168316824	2020_Q1
92	CA	-0.2021089630931459	2020_Q2
93	CA	-0.144901610017889	2020_Q3
94	CA	-0.08604206500956026	2020_Q4
95	CA	-0.18316831683168308	2021_Q1
96	CA	-0.12478031634446396	2021_Q2
97	CA	-0.0858676207513416	2021_Q3
98	CH	-0.14317925591882746	2020_Q1
99	CH	-0.07711138310893512	2020_Q2
100	CH	-0.010000000000000009	2020_Q3
101	CH	-0.05170239596469107	2020_Q4
102	CH	-0.14430665163472373	2021_Q1
103	CH	-0.045287637698898424	2021_Q2
104	CH	0.0012499999999999734	2021_Q3
105	CI	-0.19245283018867917	2020_Q1
106	CI	0.038202247191011215	2020_Q2
107	CI	-0.02517162471395888	2020_Q3
108	CI	-0.08045977011494246	2020_Q4
109	CI	-0.18867924528301888	2021_Q1
110	CI	-0.01573033707865175	2021_Q2
111	CI	-0.018306636155606425	2021_Q3
112	CL	-0.06157112526539279	2020_Q1
113	CL	-0.06487695749440717	2020_Q2
114	CL	0.020881670533642867	2020_Q3
115	CL	0.05168539325842686	2020_Q4
116	CL	-0.04458598726114649	2021_Q1
117	CL	-0.03579418344519019	2021_Q2
118	CL	0.0580046403712297	2021_Q3
119	CM	-0.0738738738738739	2020_Q1
120	CM	0.07042253521126772	2020_Q2
121	CM	0.10482180293501049	2020_Q3
122	CM	0.024340770791075075	2020_Q4
123	CM	-0.08468468468468464	2021_Q1
124	CM	0.012072434607645975	2021_Q2
125	CM	0.0649895178197066	2021_Q3
126	CO	-0.016071428571428546	2020_Q1
127	CO	0.0660377358490567	2020_Q2
128	CO	0.028318584070796328	2020_Q3
129	CO	0.08807339449541275	2020_Q4
130	CO	0.0482142857142858	2021_Q1
131	CO	0.10943396226415096	2021_Q2
132	CO	0.05486725663716807	2021_Q3
133	CR	-0.12727272727272726	2020_Q1
134	CR	-0.07657657657657674	2020_Q2
135	CR	-0.1153039832285115	2020_Q3
136	CR	-0.05567928730512249	2020_Q4
137	CR	-0.1535353535353535	2021_Q1
138	CR	-0.06531531531531531	2021_Q2
139	CR	-0.13417190775681337	2021_Q3
140	CZ	-0.16227180527383364	2020_Q1
141	CZ	-0.13938753959873287	2020_Q2
142	CZ	-0.09702315325248079	2020_Q3
143	CZ	-0.06007067137809185	2020_Q4
144	CZ	-0.17849898580121704	2021_Q1
145	CZ	-0.11615628299894418	2021_Q2
146	CZ	-0.06835722160970242	2021_Q3
147	DE	-0.07845188284518828	2020_Q1
148	DE	-0.05654101995565408	2020_Q2
149	DE	-0.0256696428571429	2020_Q3
150	DE	-0.048587570621468894	2020_Q4
151	DE	-0.10774058577405869	2021_Q1
152	DE	-0.05210643015521052	2021_Q2
153	DE	-0.02232142857142869	2021_Q3
154	DK	-0.17359413202933976	2020_Q1
155	DK	-0.14347079037800686	2020_Q2
156	DK	-0.05429864253393678	2020_Q3
157	DK	-0.0533841754051478	2020_Q4
158	DK	-0.18092909535452315	2021_Q1
159	DK	-0.16838487972508598	2021_Q2
160	DK	-0.08597285067873313	2021_Q3
161	DO	-0.13103448275862067	2020_Q1
162	DO	0.012853470437017948	2020_Q2
163	DO	0.0	2020_Q3
164	DO	0.044619422572178456	2020_Q4
165	DO	-0.0574712643678161	2021_Q1
166	DO	0.043701799485861045	2021_Q2
167	DO	0.048101265822784685	2021_Q3
168	EC	-0.07214765100671136	2020_Q1
169	EC	0.0319548872180451	2020_Q2
170	EC	0.06593406593406599	2020_Q3
171	EC	0.062271062271062244	2020_Q4
172	EC	-0.04194630872483222	2021_Q1
173	EC	0.08834586466165409	2021_Q2
174	EC	0.08791208791208799	2021_Q3
175	EE	-0.0991501416430594	2020_Q1
176	EE	0.04824561403508773	2020_Q2
177	EE	-0.021551724137931084	2020_Q3
178	EE	0.01716068642745701	2020_Q4
179	EE	-0.06940509915014155	2021_Q1
180	EE	-0.0745614035087719	2021_Q2
181	EE	-0.017241379310344845	2021_Q3
182	EG	-0.13324175824175832	2020_Q1
183	EG	0.015280135823429668	2020_Q2
184	EG	0.11052631578947367	2020_Q3
185	EG	0.09966216216216214	2020_Q4
186	EG	-0.12774725274725282	2021_Q1
187	EG	0.07640067911714775	2021_Q2
188	EG	0.12456140350877191	2021_Q3
189	ES	-0.023850085178875585	2020_Q1
190	ES	0.08531746031746026	2020_Q2
191	ES	0.1275303643724696	2020_Q3
192	ES	-0.01893939393939404	2020_Q4
193	ES	-0.10732538330494036	2021_Q1
194	ES	0.0555555555555556	2021_Q2
195	ES	0.040485829959514025	2021_Q3
196	FI	-0.11400651465798034	2020_Q1
197	FI	-0.02253032928942806	2020_Q2
198	FI	-0.008992805755395652	2020_Q3
199	FI	-0.03142329020332716	2020_Q4
200	FI	-0.12866449511400652	2021_Q1
201	FI	-0.07105719237434996	2021_Q2
202	FI	-0.0017985611510790984	2021_Q3
203	FJ	-0.2637075718015666	2020_Q1
204	FJ	-0.13554633471645924	2020_Q2
205	FJ	-0.14480874316939896	2020_Q3
206	FJ	-0.14969135802469144	2020_Q4
207	FJ	-0.27937336814621416	2021_Q1
208	FJ	-0.3250345781466114	2021_Q2
209	FJ	-0.2254098360655738	2021_Q3
210	FR	-0.1067683508102956	2020_Q1
211	FR	-0.10380267214799586	2020_Q2
212	FR	-0.05900621118012425	2020_Q3
213	FR	-0.07748691099476442	2020_Q4
214	FR	-0.14013346043851294	2021_Q1
215	FR	-0.07708119218910585	2021_Q2
216	FR	-0.07246376811594195	2021_Q3
217	GB	-0.1114551083591331	2020_Q1
218	GB	-0.15447154471544716	2020_Q2
219	GB	-0.07450331125827818	2020_Q3
220	GB	-0.06292517006802723	2020_Q4
221	GB	-0.13003095975232196	2021_Q1
222	GB	-0.06016260162601628	2021_Q2
223	GB	-0.0347682119205298	2021_Q3
224	GE	-0.1692607003891051	2020_Q1
225	GE	0.016203703703703564	2020_Q2
226	GE	0.1348600508905852	2020_Q3
227	GE	0.1540469973890339	2020_Q4
228	GE	-0.17898832684824903	2021_Q1
229	GE	-0.0277777777777778	2021_Q2
230	GE	0.07124681933842233	2021_Q3
231	GH	-0.1261261261261261	2020_Q1
232	GH	-0.11037234042553182	2020_Q2
233	GH	-0.05320600272851292	2020_Q3
234	GH	-0.004491017964071761	2020_Q4
235	GH	-0.1660231660231659	2021_Q1
236	GH	-0.12898936170212763	2021_Q2
237	GH	-0.08731241473396995	2021_Q3
238	GR	-0.1626591230551627	2020_Q1
239	GR	-0.06677524429967414	2020_Q2
240	GR	-0.06020066889632112	2020_Q3
241	GR	-0.07573149741824432	2020_Q4
242	GR	-0.2065063649222065	2021_Q1
243	GR	-0.06514657980456018	2021_Q2
244	GR	-0.1003344481605352	2021_Q3
245	GT	-0.2043551088777219	2020_Q1
246	GT	-0.15018315018315023	2020_Q2
247	GT	-0.04364326375711566	2020_Q3
248	GT	0.003952569169960566	2020_Q4
249	GT	-0.18425460636515908	2021_Q1
250	GT	-0.09340659340659337	2021_Q2
251	GT	-0.026565464895635615	2021_Q3
252	HN	-0.050660792951541946	2020_Q1
253	HN	0.027160493827160574	2020_Q2
254	HN	0.06097560975609757	2020_Q3
255	HN	-0.004694835680751074	2020_Q4
256	HN	-0.05506607929515418	2021_Q1
257	HN	0.07901234567901241	2021_Q2
258	HN	0.0756097560975611	2021_Q3
259	HR	-0.04823747680890535	2020_Q1
260	HR	0.017964071856287397	2020_Q2
261	HR	0.023762376237623783	2020_Q3
262	HR	-0.028112449799196897	2020_Q4
263	HR	-0.07050092764378477	2021_Q1
264	HR	-0.0019960079840318935	2021_Q2
265	HR	0.023762376237623783	2021_Q3
266	HU	-0.14600550964187323	2020_Q1
267	HU	-0.1325301204819277	2020_Q2
268	HU	0.006369426751592362	2020_Q3
269	HU	-0.040584415584415584	2020_Q4
270	HU	-0.12947658402203852	2021_Q1
271	HU	-0.028614457831325227	2021_Q2
272	HU	0.02547770700636945	2021_Q3
273	ID	-0.29445073612684025	2020_Q1
274	ID	-0.08454810495626823	2020_Q2
275	ID	0.0970873786407768	2020_Q3
276	ID	0.20294599018003262	2020_Q4
277	ID	-0.21064552661381658	2021_Q1
278	ID	0.03498542274052468	2021_Q2
279	ID	0.14401294498381886	2021_Q3
280	IE	-0.22202797202797198	2020_Q1
281	IE	-0.28747628083491455	2020_Q2
282	IE	-0.16569767441860472	2020_Q3
283	IE	-0.15811518324607346	2020_Q4
284	IE	-0.26048951048951036	2021_Q1
285	IE	-0.17552182163187854	2021_Q2
286	IE	-0.1492248062015505	2021_Q3
287	IL	-0.14645669291338578	2020_Q1
288	IL	-0.06849315068493142	2020_Q2
289	IL	-0.04753820033955847	2020_Q3
290	IL	-0.05693950177935948	2020_Q4
291	IL	-0.17007874015748034	2021_Q1
292	IL	0.0	2021_Q2
293	IL	-0.025466893039049147	2021_Q3
294	IN	-0.287958115183246	2020_Q1
295	IN	-0.2024922118380062	2020_Q2
296	IN	-0.11251980982567354	2020_Q3
297	IN	0.09298245614035092	2020_Q4
298	IN	-0.20026178010471196	2021_Q1
299	IN	-0.06542056074766354	2021_Q2
300	IN	-0.04754358161648175	2021_Q3
301	IQ	-0.014469453376205766	2020_Q1
302	IQ	0.09471766848816021	2020_Q2
303	IQ	0.07288135593220334	2020_Q3
304	IQ	0.06920415224913486	2020_Q4
305	IQ	-0.0032154340836012176	2021_Q1
306	IQ	0.11293260473588344	2021_Q2
307	IQ	0.05254237288135586	2021_Q3
308	IT	-0.08166189111747854	2020_Q1
309	IT	-0.06951026856240132	2020_Q2
310	IT	0.0	2020_Q3
311	IT	-0.0750798722044728	2020_Q4
312	IT	-0.14326647564469913	2021_Q1
313	IT	-0.017377567140600365	2021_Q2
314	IT	-0.0032206119162640216	2021_Q3
315	JM	0.08707865168539328	2020_Q1
316	JM	0.11094452773613196	2020_Q2
317	JM	0.14008941877794343	2020_Q3
318	JM	-0.04709141274238225	2020_Q4
319	JM	0.029494382022471906	2021_Q1
320	JM	0.14692653673163425	2021_Q2
321	JM	0.07898658718330853	2021_Q3
322	JO	-0.11466666666666671	2020_Q1
323	JO	-0.036390101892285295	2020_Q2
324	JO	0.03566121842496275	2020_Q3
325	JO	-0.0334855403348555	2020_Q4
326	JO	-0.16400000000000006	2021_Q1
327	JO	-0.09461426491994182	2021_Q2
328	JO	-0.03714710252600297	2021_Q3
329	JP	-0.12989323843416378	2020_Q1
330	JP	-0.12110091743119268	2020_Q2
331	JP	-0.10861423220973784	2020_Q3
332	JP	-0.06944444444444438	2020_Q4
333	JP	-0.15124555160142358	2021_Q1
334	JP	-0.13944954128440362	2021_Q2
335	JP	-0.14606741573033713	2021_Q3
336	KE	-0.10930576070901024	2020_Q1
337	KE	0.06095551894563428	2020_Q2
338	KE	0.02187499999999995	2020_Q3
339	KE	0.07006369426751584	2020_Q4
340	KE	-0.07385524372230429	2021_Q1
341	KE	0.05271828665568359	2021_Q2
342	KE	-0.004687500000000039	2021_Q3
343	KG	-0.08490566037735853	2020_Q1
344	KG	-0.006085192697768633	2020_Q2
345	KG	0.04393305439330543	2020_Q3
346	KG	0.02310924369747906	2020_Q4
347	KG	-0.1584905660377358	2021_Q1
348	KG	-0.01622718052738338	2021_Q2
349	KG	-0.006276150627615115	2021_Q3
350	KH	-0.2717391304347826	2020_Q1
351	KH	0.09606986899563308	2020_Q2
352	KH	0.10730593607305931	2020_Q3
353	KH	0.05286343612334806	2020_Q4
354	KH	-0.2577639751552795	2021_Q1
355	KH	0.03493449781659392	2021_Q2
356	KH	0.15296803652968036	2021_Q3
357	KR	-0.11483253588516744	2020_Q1
358	KR	0.02862254025044725	2020_Q2
359	KR	0.057620817843866266	2020_Q3
360	KR	0.03142329020332716	2020_Q4
361	KR	-0.12759170653907495	2021_Q1
362	KR	-0.02683363148479418	2021_Q2
363	KR	-0.050185873605947874	2021_Q3
364	KW	-0.2909280500521377	2020_Q1
365	KW	-0.1849234393404005	2020_Q2
366	KW	-0.08495145631067963	2020_Q3
367	KW	-0.08042895442359245	2020_Q4
368	KW	-0.2805005213764337	2021_Q1
369	KW	-0.16725559481743227	2021_Q2
370	KW	-0.08616504854368931	2021_Q3
371	KZ	-0.13750000000000004	2020_Q1
372	KZ	0.009456264775413508	2020_Q2
373	KZ	0.04488778054862858	2020_Q3
374	KZ	-0.02970297029702973	2020_Q4
375	KZ	-0.23333333333333328	2021_Q1
376	KZ	-0.08983451536643033	2021_Q2
377	KZ	-0.05486284289276802	2021_Q3
378	LB	-0.19366197183098585	2020_Q1
379	LB	-0.02594810379241515	2020_Q2
380	LB	0.010020040080160284	2020_Q3
381	LB	0.12037037037037027	2020_Q4
382	LB	-0.20598591549295775	2021_Q1
383	LB	0.029940119760479115	2021_Q2
384	LB	-0.09418837675350714	2021_Q3
385	LK	-0.18550724637681162	2020_Q1
386	LK	0.006600660066006607	2020_Q2
387	LK	-0.014925373134328334	2020_Q3
388	LK	-0.030612244897959134	2020_Q4
389	LK	-0.16086956521739135	2021_Q1
390	LK	-0.036303630363036264	2021_Q2
391	LK	-0.0016583747927032628	2021_Q3
392	LT	-0.12939297124600632	2020_Q1
393	LT	-0.11755233494363922	2020_Q2
394	LT	-0.0813953488372092	2020_Q3
395	LT	-0.0787119856887298	2020_Q4
396	LT	-0.13099041533546316	2021_Q1
397	LT	-0.11916264090177137	2021_Q2
398	LT	-0.07973421926910292	2021_Q3
399	LU	-0.023565573770491847	2020_Q1
400	LU	-0.14945652173913032	2020_Q2
401	LU	-0.19085312225153914	2020_Q3
402	LU	-0.056294779938587405	2020_Q4
403	LU	-0.010245901639344227	2021_Q1
404	LU	-0.1829710144927536	2021_Q2
405	LU	-0.1802990325417765	2021_Q3
406	LV	-0.15915492957746477	2020_Q1
407	LV	-0.059907834101382444	2020_Q2
408	LV	-0.08294930875576037	2020_Q3
409	LV	-0.061093247588424424	2020_Q4
410	LV	-0.1704225352112676	2021_Q1
411	LV	-0.08141321044546841	2021_Q2
412	LV	-0.08909370199692782	2021_Q3
413	LY	-0.2468281430219146	2020_Q1
414	LY	0.05246913580246911	2020_Q2
415	LY	0.11635750421585167	2020_Q3
416	LY	-0.01721170395869185	2020_Q4
417	LY	-0.4083044982698962	2021_Q1
418	LY	-0.1882716049382717	2021_Q2
419	LY	-0.0438448566610455	2021_Q3
420	MA	-0.138353765323993	2020_Q1
421	MA	-0.07770961145194272	2020_Q2
422	MA	0.07922912205567455	2020_Q3
423	MA	0.031250000000000076	2020_Q4
424	MA	-0.14360770577933454	2021_Q1
425	MA	-0.002044989775051081	2021_Q2
426	MA	0.049250535331905876	2021_Q3
427	MD	-0.18232044198895017	2020_Q1
428	MD	-0.018907563025210055	2020_Q2
429	MD	0.006651884700665244	2020_Q3
430	MD	-0.020594965675057177	2020_Q4
431	MD	-0.2467771639042357	2021_Q1
432	MD	-0.10924369747899151	2021_Q2
433	MD	-0.05543237250554324	2021_Q3
434	MM	-0.09760589318600357	2020_Q1
435	MM	0.05112474437627812	2020_Q2
436	MM	0.13507625272331159	2020_Q3
437	MM	0.09051724137931033	2020_Q4
438	MM	-0.07734806629834254	2021_Q1
439	MM	0.020449897750511356	2021_Q2
440	MM	0.14161220043572992	2021_Q3
441	MT	-0.15976331360946755	2020_Q1
442	MT	-0.15531914893617021	2020_Q2
443	MT	-0.056155507559395204	2020_Q3
444	MT	0.006993006993007051	2020_Q4
445	MT	-0.12623274161735712	2021_Q1
446	MT	-0.044680851063829775	2021_Q2
447	MT	0.028077753779697602	2021_Q3
448	MX	-0.10248447204968945	2020_Q1
449	MX	-0.07370184254606357	2020_Q2
450	MX	-0.06393442622950815	2020_Q3
451	MX	-0.03716216216216212	2020_Q4
452	MX	-0.10559006211180133	2021_Q1
453	MX	-0.023450586264656563	2021_Q2
454	MX	-0.04426229508196715	2021_Q3
455	MY	-0.14831804281345562	2020_Q1
456	MY	-0.14724919093851135	2020_Q2
457	MY	-0.06807131280388978	2020_Q3
458	MY	-0.10034013605442174	2020_Q4
459	MY	-0.21253822629969413	2021_Q1
460	MY	-0.16181229773462785	2021_Q2
461	MY	-0.1474878444084279	2021_Q3
462	NG	-0.013175230566534867	2020_Q1
463	NG	0.005961251862891212	2020_Q2
464	NG	0.035190615835777025	2020_Q3
465	NG	-0.07488986784140966	2020_Q4
466	NG	-0.15151515151515144	2021_Q1
467	NG	-0.0804769001490313	2021_Q2
468	NG	-0.1085043988269795	2021_Q3
469	NI	-0.19626168224299062	2020_Q1
470	NI	0.19806763285024162	2020_Q2
471	NI	0.011976047904191716	2020_Q3
472	NI	0.009940357852882668	2020_Q4
473	NI	-0.23052959501557627	2021_Q1
474	NI	0.24154589371980678	2021_Q2
475	NI	-0.017964071856287397	2021_Q3
476	NL	-0.05638297872340437	2020_Q1
477	NL	-0.02538631346578371	2020_Q2
478	NL	-0.00663716814159278	2020_Q3
479	NL	-0.03932584269662917	2020_Q4
480	NL	-0.07872340425531917	2021_Q1
481	NL	-0.018763796909492265	2021_Q2
482	NL	0.008849557522123902	2021_Q3
483	NO	-0.1251612903225806	2020_Q1
484	NO	-0.07387140902872778	2020_Q2
485	NO	-0.06536856745479841	2020_Q3
486	NO	-0.055476529160739765	2020_Q4
487	NO	-0.14451612903225808	2021_Q1
488	NO	-0.06155950752393972	2021_Q2
489	NO	-0.061196105702364445	2021_Q3
490	NP	-0.2190669371196754	2020_Q1
491	NP	-0.11915887850467294	2020_Q2
492	NP	0.0025380710659899065	2020_Q3
493	NP	0.09045226130653264	2020_Q4
494	NP	-0.15821501014198772	2021_Q1
495	NP	-0.023364485981308535	2021_Q2
496	NP	0.15736040609137047	2021_Q3
497	NZ	-0.15409836065573762	2020_Q1
498	NZ	-0.13109243697478995	2020_Q2
499	NZ	-0.09290540540540537	2020_Q3
500	NZ	-0.031250000000000146	2020_Q4
501	NZ	-0.14918032786885235	2021_Q1
502	NZ	-0.10588235294117646	2021_Q2
503	NZ	-0.1452702702702703	2021_Q3
504	OM	-0.042194092827004315	2020_Q1
505	OM	-0.02318392581143732	2020_Q2
506	OM	0.1968911917098445	2020_Q3
507	OM	0.08660130718954252	2020_Q4
508	OM	-0.10126582278481021	2021_Q1
509	OM	-0.029366306027820636	2021_Q2
510	OM	0.13816925734024177	2021_Q3
511	PA	-0.1231617647058825	2020_Q1
512	PA	-0.05954825462012321	2020_Q2
513	PA	0.002028397565923058	2020_Q3
514	PA	0.05970149253731329	2020_Q4
515	PA	-0.07904411764705893	2021_Q1
516	PA	0.06776180698151953	2021_Q2
517	PA	0.0750507099391481	2021_Q3
518	PE	-0.19966442953020141	2020_Q1
519	PE	-0.08614232209737828	2020_Q2
520	PE	-0.1587837837837837	2020_Q3
521	PE	0.011385199240986812	2020_Q4
522	PE	-0.11577181208053698	2021_Q1
523	PE	-0.007490636704119857	2021_Q2
524	PE	-0.09797297297297299	2021_Q3
525	PH	-0.12408759124087601	2020_Q1
526	PH	-0.07860262008733632	2020_Q2
527	PH	0.13842482100238643	2020_Q3
528	PH	0.11111111111111116	2020_Q4
529	PH	-0.10401459854014602	2021_Q1
530	PH	0.08296943231441045	2021_Q2
531	PH	0.18854415274463007	2021_Q3
532	PK	-0.19635890767230177	2020_Q1
533	PK	-0.04817275747508292	2020_Q2
534	PK	0.1018998272884283	2020_Q3
535	PK	0.06397306397306395	2020_Q4
536	PK	-0.17555266579974	2021_Q1
537	PK	0.03820598006644526	2021_Q2
538	PK	0.0949913644214162	2021_Q3
539	PL	-0.1532846715328467	2020_Q1
540	PL	-0.11464968152866252	2020_Q2
541	PL	-0.05400981996726678	2020_Q3
542	PL	-0.05507745266781401	2020_Q4
543	PL	-0.1547445255474452	2021_Q1
544	PL	-0.05732484076433126	2021_Q2
545	PL	-0.057283142389525456	2021_Q3
546	PR	-0.20816326530612253	2020_Q1
547	PR	-0.2304439746300212	2020_Q2
548	PR	-0.1893939393939394	2020_Q3
549	PR	-0.14452214452214454	2020_Q4
550	PR	-0.22448979591836743	2021_Q1
551	PR	-0.19133192389006345	2021_Q2
552	PR	-0.1731601731601732	2021_Q3
553	PT	-0.041071428571428495	2020_Q1
554	PT	0.02357563850687625	2020_Q2
555	PT	0.09716599190283391	2020_Q3
556	PT	0.017964071856287397	2020_Q4
557	PT	-0.08571428571428563	2021_Q1
558	PT	0.035363457760314285	2021_Q2
559	PT	0.06882591093117406	2021_Q3
560	PY	-0.21604938271604943	2020_Q1
561	PY	-0.18505942275042445	2020_Q2
562	PY	-0.1214165261382799	2020_Q3
563	PY	-0.04655493482309125	2020_Q4
564	PY	-0.20370370370370375	2021_Q1
565	PY	-0.09847198641765706	2021_Q2
566	PY	-0.08600337268128158	2021_Q3
567	QA	-0.1426886792452831	2020_Q1
568	QA	-0.1173469387755102	2020_Q2
569	QA	0.004026845637583926	2020_Q3
570	QA	0.024896265560165935	2020_Q4
571	QA	-0.07429245283018877	2021_Q1
572	QA	0.04081632653061228	2021_Q2
573	QA	0.1409395973154362	2021_Q3
574	RO	-0.09289617486338794	2020_Q1
575	RO	-0.03326403326403311	2020_Q2
576	RO	0.004166666666666763	2020_Q3
577	RO	-0.03253796095444693	2020_Q4
578	RO	-0.14207650273224048	2021_Q1
579	RO	-0.024948024948024786	2021_Q2
580	RO	-0.016666666666666684	2021_Q3
581	RS	-0.059917355371900835	2020_Q1
582	RS	0.0702179176755448	2020_Q2
583	RS	0.08684863523573191	2020_Q3
584	RS	-0.0024154589371980163	2020_Q4
585	RS	-0.11776859504132238	2021_Q1
586	RS	0.02905569007263925	2021_Q2
587	RS	0.012406947890818814	2021_Q3
588	RU	-0.06679389312977109	2020_Q1
589	RU	0.02325581395348825	2020_Q2
590	RU	0.02921348314606739	2020_Q3
591	RU	-0.044150110375275976	2020_Q4
592	RU	-0.16030534351145034	2021_Q1
593	RU	-0.06976744186046513	2021_Q2
594	RU	-0.02921348314606739	2021_Q3
595	SA	-0.23140495867768593	2020_Q1
596	SA	-0.22544283413848637	2020_Q2
597	SA	-0.10217755443886088	2020_Q3
598	SA	-0.09790209790209783	2020_Q4
599	SA	-0.2851239669421487	2021_Q1
600	SA	-0.12238325281803539	2021_Q2
601	SA	-0.09547738693467327	2021_Q3
602	SE	-0.1618962432915922	2020_Q1
603	SE	-0.13913043478260864	2020_Q2
604	SE	-0.0773143438453713	2020_Q3
605	SE	-0.08568443051201674	2020_Q4
606	SE	-0.19946332737030414	2021_Q1
607	SE	-0.123671497584541	2021_Q2
608	SE	-0.09867751780264503	2021_Q3
609	SG	-0.2364583333333333	2020_Q1
610	SG	-0.27360774818401934	2020_Q2
611	SG	-0.06226175349428211	2020_Q3
612	SG	-0.035989717223650415	2020_Q4
613	SG	-0.20624999999999996	2021_Q1
614	SG	-0.08837772397094426	2021_Q2
615	SG	-0.03811944091486656	2021_Q3
616	SI	-0.07669172932330837	2020_Q1
617	SI	0.00481540930979123	2020_Q2
618	SI	0.016474464579901094	2020_Q3
619	SI	-0.046128500823723266	2020_Q4
620	SI	-0.08270676691729334	2021_Q1
621	SI	-0.025682182985553793	2021_Q2
622	SI	-0.0016474464579902264	2021_Q3
623	SK	-0.08886509635974305	2020_Q1
624	SK	-0.11199095022624438	2020_Q2
625	SK	-0.026376146788990872	2020_Q3
626	SK	-0.05783132530120486	2020_Q4
627	SK	-0.15524625267665956	2021_Q1
628	SK	0.006787330316742138	2021_Q2
629	SK	-0.03096330275229373	2021_Q3
630	SN	-0.08185053380782917	2020_Q1
631	SN	-0.024952015355086354	2020_Q2
632	SN	-0.06679764243614929	2020_Q3
633	SN	-0.012195121951219433	2020_Q4
634	SN	-0.1156583629893239	2021_Q1
635	SN	-0.09788867562380034	2021_Q2
636	SN	-0.08251473477406679	2021_Q3
637	SV	-0.09022556390977451	2020_Q1
638	SV	-0.0821355236139631	2020_Q2
639	SV	0.004056795131845935	2020_Q3
640	SV	-0.004089979550102162	2020_Q4
641	SV	-0.03947368421052631	2021_Q1
642	SV	0.04517453798767962	2021_Q2
643	SV	0.030425963488843886	2021_Q3
644	TH	-0.2030651340996168	2020_Q1
645	TH	-0.0625000000000001	2020_Q2
646	TH	0.04969696969696971	2020_Q3
647	TH	0.03106332138590222	2020_Q4
648	TH	-0.2270114942528735	2021_Q1
649	TH	-0.08449074074074078	2021_Q2
650	TH	-0.0072727272727273334	2021_Q3
651	TJ	0.020408163265306048	2020_Q1
652	TJ	0.043956043956043994	2020_Q2
653	TJ	0.20531400966183588	2020_Q3
654	TJ	0.2818428184281844	2020_Q4
655	TJ	-0.006122448979591887	2021_Q1
656	TJ	0.043956043956043994	2021_Q2
657	TJ	0.18599033816425134	2021_Q3
658	TR	-0.03189493433395871	2020_Q1
659	TR	0.031185031185031263	2020_Q2
660	TR	0.0751565762004176	2020_Q3
661	TR	-0.013671875000000056	2020_Q4
662	TR	-0.0412757973733583	2021_Q1
663	TR	-0.002079002079002035	2021_Q2
664	TR	-0.025052192066805867	2021_Q3
665	TT	0.07829181494661913	2020_Q1
666	TT	0.06340579710144938	2020_Q2
667	TT	0.12264150943396233	2020_Q3
668	TT	0.09888059701492524	2020_Q4
669	TT	0.04092526690391451	2021_Q1
670	TT	0.21739130434782614	2021_Q2
671	TT	0.24339622641509434	2021_Q3
672	TZ	-0.14366729678638937	2020_Q1
673	TZ	0.02362204724409451	2020_Q2
674	TZ	-0.1308089500860585	2020_Q3
675	TZ	-0.020676691729323366	2020_Q4
676	TZ	-0.051039697542533166	2021_Q1
677	TZ	0.017716535433070838	2021_Q2
678	TZ	-0.05507745266781401	2021_Q3
679	UA	-0.1030405405405406	2020_Q1
680	UA	0.042884990253411255	2020_Q2
681	UA	0.008247422680412378	2020_Q3
682	UA	-0.06799999999999998	2020_Q4
683	UA	-0.1891891891891892	2021_Q1
684	UA	-0.05847953216374266	2021_Q2
685	UA	-0.051546391752577324	2021_Q3
686	US	-0.2079646017699114	2020_Q1
687	US	-0.2306805074971165	2020_Q2
688	US	-0.18713450292397665	2020_Q3
689	US	-0.11282051282051281	2020_Q4
690	US	-0.202433628318584	2021_Q1
691	US	-0.1476355247981546	2021_Q2
692	US	-0.14269005847953223	2021_Q3
693	UY	-0.15969581749049427	2020_Q1
694	UY	-0.07905982905982908	2020_Q2
695	UY	-0.09751037344398353	2020_Q3
696	UY	-0.029545454545454722	2020_Q4
697	UY	-0.18821292775665405	2021_Q1
698	UY	-0.05341880341880342	2021_Q2
699	UY	-0.07676348547717844	2021_Q3
700	VE	-0.1252032520325204	2020_Q1
701	VE	-0.1688311688311687	2020_Q2
702	VE	-0.10526315789473693	2020_Q3
703	VE	-0.039999999999999994	2020_Q4
704	VE	-0.1739837398373984	2021_Q1
705	VE	-0.06307977736549163	2021_Q2
706	VE	-0.04135338345864673	2021_Q3
707	VN	-0.4047013977128336	2020_Q1
708	VN	-0.1192170818505338	2020_Q2
709	VN	0.0041067761806980645	2020_Q3
710	VN	0.12500000000000008	2020_Q4
711	VN	-0.3722998729351969	2021_Q1
712	VN	-0.10498220640569392	2021_Q2
713	VN	-0.10369609856262832	2021_Q3
714	ZA	-0.16429495472186292	2020_Q1
715	ZA	-0.16253443526170797	2020_Q2
716	ZA	-0.13911845730027544	2020_Q3
717	ZA	-0.11935953420669582	2020_Q4
718	ZA	-0.21345407503234157	2021_Q1
719	ZA	-0.1253443526170799	2021_Q2
720	ZA	-0.13085399449035814	2021_Q3
