# Supplementary material for: Revealed versus potential spatial accessibility of healthcare and changing patterns during the COVID-19 pandemic
Source: Commun Med (Lond). 2023 Nov 3;3:157. doi: 10.1038/s43856-023-00384-9 (PMC10624905; doi:10.1038/s43856-023-00384-9)
Supplement: Supplementary file 3 — Supplementary Data 1 [file 43856_2023_384_MOESM3_ESM.zip › paper_data_and_code_submission/raw_datapoints/raw_data_fig3f.csv]

	country	Absolute change (min)	code_three
0	ZA	6.144285714285714	ZAF
1	JO	5.068571428571429	JOR
2	PR	4.578571428571428	PRI
3	SA	4.2214285714285715	SAU
4	KW	3.628571428571429	KWT
5	VE	3.5142857142857147	VEN
6	ID	3.4285714285714284	IDN
7	LB	3.2	LBN
8	PK	3.14	PAK
9	CA	2.942857142857143	CAN
10	DO	2.8557142857142854	DOM
11	AU	2.73	AUS
12	IN	2.7142857142857144	IND
13	NL	2.501428571428572	NLD
14	LK	2.39	LKA
15	US	2.2857142857142856	USA
16	NG	2.158571428571429	NGA
17	IE	2.097142857142857	IRL
18	PA	2.0442857142857145	PAN
19	PH	1.9857142857142858	PHL
20	MM	1.8757142857142857	MMR
21	TH	1.8571428571428572	THA
22	SG	1.842857142857143	SGP
23	NO	1.7914285714285716	NOR
24	NZ	1.7542857142857142	NZL
25	DK	1.7371428571428569	DNK
26	AE	1.7242857142857144	ARE
27	GB	1.7142857142857142	GBR
28	IL	1.6385714285714286	ISR
29	BA	1.592857142857143	BIH
30	SE	1.5928571428571427	SWE
31	PT	1.5728571428571427	PRT
32	CH	1.5714285714285714	CHE
33	AT	1.5714285714285714	AUT
34	GR	1.57	GRC
35	DE	1.4285714285714286	DEU
36	ES	1.4285714285714286	ESP
37	KR	1.4257142857142857	KOR
38	IT	1.3771428571428572	ITA
39	JP	1.2857142857142858	JPN
40	HR	1.2771428571428571	HRV
41	SI	1.2657142857142856	SVN
42	PY	1.194285714285714	PRY
43	SK	1.1828571428571426	SVK
44	NP	1.1457142857142857	NPL
45	CZ	1.1428571428571428	CZE
46	BY	1.1428571428571428	BLR
47	EC	1.0485714285714285	ECU
48	HU	1.0242857142857142	HUN
49	LT	1.0128571428571431	LTU
50	MX	1.0	MEX
51	EG	1.0	EGY
52	FR	1.0	FRA
53	FI	0.992857142857143	FIN
54	PL	0.8671428571428572	POL
55	AR	0.8571428571428571	ARG
56	BE	0.8485714285714285	BEL
57	KG	0.8414285714285715	KGZ
58	GE	0.7585714285714291	GEO
59	GT	0.7228571428571426	GTM
60	PE	0.7157142857142856	PER
61	KZ	0.7142857142857143	KAZ
62	CR	0.5842857142857143	CRI
63	TR	0.5714285714285714	TUR
64	SV	0.4728571428571429	SLV
65	EE	0.4399999999999998	EST
66	UA	0.43571428571428583	UKR
67	UY	0.42857142857142855	URY
68	RO	0.42857142857142855	ROU
69	BG	0.42857142857142855	BGR
70	BR	0.42857142857142855	BRA
71	CO	0.2857142857142857	COL
72	CL	0.2857142857142857	CHL
73	LV	0.2757142857142859	LVA
74	BO	0.27142857142857124	BOL
75	MA	0.17857142857142858	MAR
76	RU	0.14428571428571427	RUS
77	MD	-0.1557142857142852	MDA
78	RS	-0.42714285714285716	SRB
79	BD	-0.5714285714285714	BGD
80	KE	-0.8814285714285717	KEN
