# Supplementary material for: Revealed versus potential spatial accessibility of healthcare and changing patterns during the COVID-19 pandemic
Source: Commun Med (Lond). 2023 Nov 3;3:157. doi: 10.1038/s43856-023-00384-9 (PMC10624905; doi:10.1038/s43856-023-00384-9)
Supplement: Supplementary file 3 — Supplementary Data 1 [file 43856_2023_384_MOESM3_ESM.zip › paper_data_and_code_submission/raw_datapoints/raw_data_fig2c.csv]

	country	change	period
0	AR	0.13793103448275862	2020_Q1
1	AR	0.19269230769230775	2020_Q2
2	AR	0.3333333333333333	2020_Q3
3	AR	0.14285714285714285	2020_Q4
4	AR	0.10344827586206896	2021_Q1
5	AR	0.23076923076923078	2021_Q2
6	AR	0.2916666666666667	2021_Q3
7	AT	0.11000000000000003	2020_Q1
8	AT	0.12235294117647048	2020_Q2
9	AT	0.2962499999999999	2020_Q3
10	AT	0.23529411764705882	2020_Q4
11	AT	0.16666666666666666	2021_Q1
12	AT	0.23529411764705882	2021_Q2
13	AT	0.3125	2021_Q3
14	AU	0.015067147068457167	2020_Q1
15	AU	-0.06014773126978547	2020_Q2
16	AU	0.007037037037037085	2020_Q3
17	AU	0.034137931034482705	2020_Q4
18	AU	-0.01932525384867343	2021_Q1
19	AU	0.020049243756595156	2021_Q2
20	AU	-0.07259259259259263	2021_Q3
21	BR	0.1111111111111111	2020_Q1
22	BR	0.15625	2020_Q2
23	BR	0.26666666666666666	2020_Q3
24	BR	0.11699000587889466	2020_Q4
25	BR	0.08333333333333333	2021_Q1
26	BR	0.1875	2021_Q2
27	BR	0.26666666666666666	2021_Q3
28	BY	0.1847619047619047	2020_Q1
29	BY	0.415492957746479	2020_Q2
30	BY	0.4708652148322543	2020_Q3
31	BY	0.3145416227608008	2020_Q4
32	BY	0.23809523809523808	2021_Q1
33	BY	0.5258215962441315	2021_Q2
34	BY	0.4714537963507947	2021_Q3
35	CA	0.0	2020_Q1
36	CA	-0.09523809523809523	2020_Q2
37	CA	0.05050000000000008	2020_Q3
38	CA	0.047619047619047616	2020_Q4
39	CA	-0.0004545454545455256	2021_Q1
40	CA	0.0028571428571427964	2021_Q2
41	CA	-0.0025000000000000356	2021_Q3
42	CH	0.09722222222222222	2020_Q1
43	CH	0.11764705882352941	2020_Q2
44	CH	0.18273211117681845	2020_Q3
45	CH	0.23167155425219937	2020_Q4
46	CH	0.16611111111111102	2021_Q1
47	CH	0.17647058823529413	2021_Q2
48	CH	0.18273211117681845	2021_Q3
49	CL	0.038461538461538464	2020_Q1
50	CL	0.07260869565217398	2020_Q2
51	CL	0.13636363636363635	2020_Q3
52	CL	0.03820598006644526	2020_Q4
53	CL	-0.038461538461538464	2021_Q1
54	CL	0.0	2021_Q2
55	CL	0.045454545454545456	2021_Q3
56	CO	0.0	2020_Q1
57	CO	0.09049999999999994	2020_Q2
58	CO	0.2972972972972973	2020_Q3
59	CO	0.18565503781410098	2020_Q4
60	CO	0.07500000000000007	2021_Q1
61	CO	0.20749999999999993	2021_Q2
62	CO	0.2972972972972973	2021_Q3
63	CZ	0.16578947368421046	2020_Q1
64	CZ	0.21901056142301287	2020_Q2
65	CZ	0.2826855123674912	2020_Q3
66	CZ	0.12633832976445394	2020_Q4
67	CZ	0.10526315789473684	2021_Q1
68	CZ	0.16731517509727636	2021_Q2
69	CZ	0.2367491166077738	2021_Q3
70	DE	0.10099999999999998	2020_Q1
71	DE	0.2222222222222222	2020_Q2
72	DE	0.35294117647058826	2020_Q3
73	DE	0.21052631578947367	2020_Q4
74	DE	0.15	2021_Q1
75	DE	0.2222222222222222	2021_Q2
76	DE	0.29411764705882354	2021_Q3
77	DK	0.04590909090909098	2020_Q1
78	DK	0.09116809116809126	2020_Q2
79	DK	0.1286326822296333	2020_Q3
80	DK	0.08764759309718437	2020_Q4
81	DK	0.045454545454545456	2021_Q1
82	DK	0.09211775878442552	2021_Q2
83	DK	0.0957598856598381	2021_Q3
84	ES	0.14285714285714285	2020_Q1
85	ES	0.21052631578947367	2020_Q2
86	ES	0.21052631578947367	2020_Q3
87	ES	0.2	2020_Q4
88	ES	0.14285714285714285	2021_Q1
89	ES	0.2631578947368421	2021_Q2
90	ES	0.2542105263157894	2021_Q3
91	FI	0.1875	2020_Q1
92	FI	0.25414364640883963	2020_Q2
93	FI	0.35294117647058826	2020_Q3
94	FI	0.14842578710644672	2020_Q4
95	FI	0.15	2021_Q1
96	FI	0.2154696132596684	2021_Q2
97	FI	0.29411764705882354	2021_Q3
98	FR	0.11565217391304349	2020_Q1
99	FR	0.14285714285714285	2020_Q2
100	FR	0.3	2020_Q3
101	FR	0.2857142857142857	2020_Q4
102	FR	0.17391304347826086	2021_Q1
103	FR	0.23809523809523808	2021_Q2
104	FR	0.29849999999999993	2021_Q3
105	GB	0.0	2020_Q1
106	GB	-0.04400000000000006	2020_Q2
107	GB	0.041666666666666664	2020_Q3
108	GB	0.04	2020_Q4
109	GB	-0.037037037037037035	2021_Q1
110	GB	0.04040000000000006	2021_Q2
111	GB	0.041666666666666664	2021_Q3
112	GR	0.037916666666666675	2020_Q1
113	GR	0.15050000000000008	2020_Q2
114	GR	0.2077562326869806	2020_Q3
115	GR	0.05376344086021495	2020_Q4
116	GR	-0.16666666666666666	2021_Q1
117	GR	0.05	2021_Q2
118	GR	0.052631578947368376	2021_Q3
119	HU	0.15853044791142418	2020_Q1
120	HU	0.35294117647058826	2020_Q2
121	HU	0.6	2020_Q3
122	HU	0.2575177692728267	2020_Q4
123	HU	0.15853044791142418	2021_Q1
124	HU	0.29411764705882354	2021_Q2
125	HU	0.4666666666666667	2021_Q3
126	ID	0.052368421052631633	2020_Q1
127	ID	0.06485714285714295	2020_Q2
128	ID	0.2673529411764707	2020_Q3
129	ID	0.36000000000000004	2020_Q4
130	ID	0.23631578947368412	2021_Q1
131	ID	0.3085714285714285	2021_Q2
132	ID	0.32823529411764696	2021_Q3
133	IL	0.11753371868978808	2020_Q1
134	IL	0.16763969974979148	2020_Q2
135	IL	0.13043478260869565	2020_Q3
136	IL	0.04	2020_Q4
137	IL	0.04046242774566477	2021_Q1
138	IL	0.12593828190158463	2021_Q2
139	IL	0.08695652173913043	2021_Q3
140	IN	0.24567567567567578	2020_Q1
141	IN	0.3809090909090909	2020_Q2
142	IN	0.4370967741935483	2020_Q3
143	IN	0.40625	2020_Q4
144	IN	0.1891891891891892	2021_Q1
145	IN	0.30303030303030304	2021_Q2
146	IN	0.434516129032258	2021_Q3
147	IT	0.038461538461538464	2020_Q1
148	IT	0.04041666666666662	2020_Q2
149	IT	0.13043478260869565	2020_Q3
150	IT	0.08	2020_Q4
151	IT	0.038461538461538464	2021_Q1
152	IT	0.125	2021_Q2
153	IT	0.17391304347826086	2021_Q3
154	JP	0.18619047619047618	2020_Q1
155	JP	0.25	2020_Q2
156	JP	0.25	2020_Q3
157	JP	0.18181818181818182	2020_Q4
158	JP	0.19047619047619047	2021_Q1
159	JP	0.2	2021_Q2
160	JP	0.2	2021_Q3
161	KR	0.08433734939759042	2020_Q1
162	KR	0.22727272727272727	2020_Q2
163	KR	0.22727272727272727	2020_Q3
164	KR	0.125	2020_Q4
165	KR	0.044176706827309294	2021_Q1
166	KR	0.09090909090909091	2021_Q2
167	KR	0.045454545454545456	2021_Q3
168	LV	0.10511009555463237	2020_Q1
169	LV	0.17529360591561555	2020_Q2
170	LV	0.3233807992650436	2020_Q3
171	LV	0.15742971887550208	2020_Q4
172	LV	0.21229746572496883	2021_Q1
173	LV	0.245759025663332	2021_Q2
174	LV	0.24345429490124026	2021_Q3
175	MX	0.26400000000000007	2020_Q1
176	MX	0.4024000000000001	2020_Q2
177	MX	0.5260869565217392	2020_Q3
178	MX	0.3203999999999999	2020_Q4
179	MX	0.18866666666666657	2021_Q1
180	MX	0.3224000000000001	2021_Q2
181	MX	0.43478260869565216	2021_Q3
182	NL	0.08695652173913043	2020_Q1
183	NL	0.11348837209302332	2020_Q2
184	NL	0.19190476190476197	2020_Q3
185	NL	0.13636363636363635	2020_Q4
186	NL	0.08695652173913043	2021_Q1
187	NL	0.15813953488372087	2021_Q2
188	NL	0.1833333333333334	2021_Q3
189	NO	0.08214461387112651	2020_Q1
190	NO	0.16748499727223135	2020_Q2
191	NO	0.3114382785956965	2020_Q3
192	NO	0.14328507239141275	2020_Q4
193	NO	0.08116084604033459	2021_Q1
194	NO	0.25313693398799786	2021_Q2
195	NO	0.22706681766704426	2021_Q3
196	PL	0.13636363636363635	2020_Q1
197	PL	0.20999999999999996	2020_Q2
198	PL	0.3157894736842105	2020_Q3
199	PL	0.14285714285714285	2020_Q4
200	PL	0.10499999999999994	2021_Q1
201	PL	0.2	2021_Q2
202	PL	0.2631578947368421	2021_Q3
203	PT	0.17984636240397653	2020_Q1
204	PT	0.4351944167497508	2020_Q2
205	PT	0.301192327630897	2020_Q3
206	PT	0.09380453752181495	2020_Q4
207	PT	0.15589697243560774	2021_Q1
208	PT	0.26769690927218354	2021_Q2
209	PT	0.2960082944530846	2021_Q3
210	RU	0.1518752320831786	2020_Q1
211	RU	0.20833333333333334	2020_Q2
212	RU	0.36363636363636365	2020_Q3
213	RU	0.2	2020_Q4
214	RU	0.15113256591162275	2021_Q1
215	RU	0.25	2021_Q2
216	RU	0.3181818181818182	2021_Q3
217	SE	0.24166666666666675	2020_Q1
218	SE	0.2605882352941176	2020_Q2
219	SE	0.33562500000000006	2020_Q3
220	SE	0.3348164627363737	2020_Q4
221	SE	0.28111111111111103	2021_Q1
222	SE	0.31647058823529406	2021_Q2
223	SE	0.37250000000000005	2021_Q3
224	SG	0.09523809523809523	2020_Q1
225	SG	0.05263157894736842	2020_Q2
226	SG	0.2777777777777778	2020_Q3
227	SG	0.25	2020_Q4
228	SG	0.15190476190476196	2021_Q1
229	SG	0.21052631578947367	2021_Q2
230	SG	0.16666666666666666	2021_Q3
231	SK	0.07628865979381447	2020_Q1
232	SK	0.1089266737513284	2020_Q2
233	SK	0.210614525139665	2020_Q3
234	SK	0.11192853389385175	2020_Q4
235	SK	-0.019072164948453478	2021_Q1
236	SK	0.11955366631243358	2021_Q2
237	SK	0.17597765363128504	2021_Q3
238	TH	0.1743478260869566	2020_Q1
239	TH	0.25	2020_Q2
240	TH	0.42105263157894735	2020_Q3
241	TH	0.23820867079561697	2020_Q4
242	TH	0.043478260869565216	2021_Q1
243	TH	0.1045	2021_Q2
244	TH	0.15789473684210525	2021_Q3
245	TR	0.2603448275862068	2020_Q1
246	TR	0.24040000000000006	2020_Q2
247	TR	0.3845833333333332	2020_Q3
248	TR	0.13413413413413425	2020_Q4
249	TR	0.20689655172413793	2021_Q1
250	TR	0.32	2021_Q2
251	TR	0.375	2021_Q3
252	UA	0.3181818181818182	2020_Q1
253	UA	0.3865	2020_Q2
254	UA	0.4215789473684211	2020_Q3
255	UA	0.2647619047619047	2020_Q4
256	UA	0.23272727272727278	2021_Q1
257	UA	0.35	2021_Q2
258	UA	0.42105263157894735	2021_Q3
259	US	0.08333333333333333	2020_Q1
260	US	0.0	2020_Q2
261	US	0.09090909090909091	2020_Q3
262	US	0.043478260869565216	2020_Q4
263	US	0.0	2021_Q1
264	US	0.0	2021_Q2
265	US	0.045454545454545456	2021_Q3
266	UY	0.15806451612903222	2020_Q1
267	UY	0.21357142857142847	2020_Q2
268	UY	0.2712110224800582	2020_Q3
269	UY	0.03950103950103945	2020_Q4
270	UY	0.16129032258064516	2021_Q1
271	UY	0.25	2021_Q2
272	UY	0.26903553299492394	2021_Q3
