# Supplementary material for: Revealed versus potential spatial accessibility of healthcare and changing patterns during the COVID-19 pandemic
Source: Commun Med (Lond). 2023 Nov 3;3:157. doi: 10.1038/s43856-023-00384-9 (PMC10624905; doi:10.1038/s43856-023-00384-9)
Supplement: Supplementary file 3 — Supplementary Data 1 [file 43856_2023_384_MOESM3_ESM.zip › paper_data_and_code_submission/raw_datapoints/raw_data_fig3e.csv]

	country	Travel time before (min)	country3
0	AE	7.424999999999999	ARE
1	AR	8.5	ARG
2	AT	7.5	AUT
3	AU	7.967499999999999	AUS
4	BA	8.985	BIH
5	BD	8.75	BGD
6	BE	8.2475	BEL
7	BG	9.25	BGR
8	BO	9.2625	BOL
9	BR	8.5	BRA
10	BY	9.75	BLR
11	CA	7.3	CAN
12	CH	7.5	CHE
13	CL	9.0	CHL
14	CO	9.25	COL
15	CR	9.087499999999999	CRI
16	CZ	8.0	CZE
17	DE	8.75	DEU
18	DK	8.932500000000001	DNK
19	DO	5.02	DOM
20	EC	8.1875	ECU
21	EE	9.805	EST
22	EG	8.5	EGY
23	ES	7.25	ESP
24	FI	9.0	FIN
25	FR	8.0	FRA
26	GB	9.25	GBR
27	GE	9.565	GEO
28	GR	8.0	GRC
29	GT	8.74	GTM
30	HR	7.8825	HRV
31	HU	7.5	HUN
32	ID	4.0	IDN
33	IE	10.7525	IRL
34	IL	6.75	ISR
35	IN	6.25	IND
36	IT	7.5	ITA
37	JO	5.0325	JOR
38	JP	7.25	JPN
39	KE	12.4175	KEN
40	KG	9.905000000000001	KGZ
41	KR	7.1274999999999995	KOR
42	KW	4.9975000000000005	KWT
43	KZ	10.0	KAZ
44	LB	5.495	LBN
45	LK	5.065	LKA
46	LT	8.487499999999999	LTU
47	LV	9.75	LVA
48	MA	9.985	MAR
49	MD	9.4725	MDA
50	MM	6.172499999999999	MMR
51	MX	8.0	MEX
52	NG	9.7675	NGA
53	NL	8.3975	NLD
54	NO	9.105	NOR
55	NP	9.9975	NPL
56	NZ	7.4975000000000005	NZL
57	PA	5.734999999999999	PAN
58	PE	7.9975000000000005	PER
59	PH	6.0	PHL
60	PK	5.25	PAK
61	PL	7.75	POL
62	PR	4.2025	PRI
63	PT	7.5	PRT
64	PY	7.7325	PRY
65	RO	8.5	ROU
66	RS	9.5	SRB
67	RU	9.75	RUS
68	SA	4.0	SAU
69	SE	9.5175	SWE
70	SG	5.1375	SGP
71	SI	7.4925	SVN
72	SK	8.78	SVK
73	SV	7.2524999999999995	SLV
74	TH	4.5	THA
75	TR	9.25	TUR
76	UA	9.75	UKR
77	US	6.75	USA
78	UY	9.25	URY
79	VE	7.61	VEN
80	ZA	5.25	ZAF
