# Supplementary material for: Revealed versus potential spatial accessibility of healthcare and changing patterns during the COVID-19 pandemic
Source: Commun Med (Lond). 2023 Nov 3;3:157. doi: 10.1038/s43856-023-00384-9 (PMC10624905; doi:10.1038/s43856-023-00384-9)
Supplement: Supplementary file 3 — Supplementary Data 1 [file 43856_2023_384_MOESM3_ESM.zip › paper_data_and_code_submission/raw_datapoints/raw_data_fig2a.csv]

	country	change	period
0	AE	-0.15384615384615385	2020_Q1
1	AE	-0.13005654632448885	2020_Q2
2	AE	0.047619047619047616	2020_Q3
3	AE	0.045454545454545456	2020_Q4
4	AE	-0.11538461538461539	2021_Q1
5	AE	-0.0865593736407133	2021_Q2
6	AE	0.0	2021_Q3
7	AR	-0.1	2020_Q1
8	AR	-0.15789473684210525	2020_Q2
9	AR	-0.05555555555555555	2020_Q3
10	AR	0.05555555555555555	2020_Q4
11	AR	-0.05	2021_Q1
12	AR	-0.05263157894736842	2021_Q2
13	AR	0.05555555555555555	2021_Q3
14	AT	-0.12	2020_Q1
15	AT	-0.08695652173913043	2020_Q2
16	AT	0.045454545454545456	2020_Q3
17	AT	0.0	2020_Q4
18	AT	-0.16	2021_Q1
19	AT	-0.08695652173913043	2021_Q2
20	AT	0.0	2021_Q3
21	AU	-0.08695652173913043	2020_Q1
22	AU	-0.09523809523809523	2020_Q2
23	AU	-0.047619047619047616	2020_Q3
24	AU	0.05	2020_Q4
25	AU	-0.08695652173913043	2021_Q1
26	AU	0.0	2021_Q2
27	AU	-0.09523809523809523	2021_Q3
28	BA	-0.21052631578947367	2020_Q1
29	BA	-0.16054267947993225	2020_Q2
30	BA	-0.11294117647058823	2020_Q3
31	BA	0.000625390869293295	2020_Q4
32	BA	-0.15789473684210525	2021_Q1
33	BA	-0.09553420011305828	2021_Q2
34	BA	-0.0570588235294117	2021_Q3
35	BB	-0.07589285714285718	2020_Q1
36	BB	-0.14523707817172143	2020_Q2
37	BB	-0.0036363636363635587	2020_Q3
38	BB	0.046272493573264864	2020_Q4
39	BB	-0.14772727272727273	2021_Q1
40	BB	0.037590773173857284	2021_Q2
41	BB	0.032727272727272674	2021_Q3
42	BD	-0.24372636644895151	2020_Q1
43	BD	-0.17391304347826086	2020_Q2
44	BD	-0.016253207869974296	2020_Q3
45	BD	0.08695652173913043	2020_Q4
46	BD	-0.17497421794431076	2021_Q1
47	BD	-0.05260869565217395	2021_Q2
48	BD	-0.016253207869974296	2021_Q3
49	BE	-0.07692307692307693	2020_Q1
50	BE	-0.09083333333333332	2020_Q2
51	BE	0.0	2020_Q3
52	BE	-0.041666666666666664	2020_Q4
53	BE	-0.11538461538461539	2021_Q1
54	BE	-0.08333333333333333	2021_Q2
55	BE	-0.043478260869565216	2021_Q3
56	BG	-0.14285714285714285	2020_Q1
57	BG	-0.10526315789473684	2020_Q2
58	BG	0.05555555555555555	2020_Q3
59	BG	0.02473886750962063	2020_Q4
60	BG	-0.09523809523809523	2021_Q1
61	BG	-0.05263157894736842	2021_Q2
62	BG	-0.03333333333333341	2021_Q3
63	BH	-0.18481481481481477	2020_Q1
64	BH	-0.17166666666666672	2020_Q2
65	BH	-0.08695652173913043	2020_Q3
66	BH	-0.11887819171201339	2020_Q4
67	BH	-0.17222222222222217	2021_Q1
68	BH	-0.125	2021_Q2
69	BH	-0.044782608695652225	2021_Q3
70	BO	-0.09090909090909091	2020_Q1
71	BO	-0.1416309012875536	2020_Q2
72	BO	0.05263157894736842	2020_Q3
73	BO	0.10526315789473684	2020_Q4
74	BO	-0.07681818181818188	2021_Q1
75	BO	-0.04625655698617067	2021_Q2
76	BO	0.05263157894736842	2021_Q3
77	BR	-0.05	2020_Q1
78	BR	-0.10526315789473684	2020_Q2
79	BR	-0.05263157894736842	2020_Q3
80	BR	0.0	2020_Q4
81	BR	-0.1	2021_Q1
82	BR	-0.10526315789473684	2021_Q2
83	BR	-0.10526315789473684	2021_Q3
84	BY	-0.058823529411764705	2020_Q1
85	BY	-0.0625	2020_Q2
86	BY	0.0	2020_Q3
87	BY	0.0	2020_Q4
88	BY	-0.058823529411764705	2021_Q1
89	BY	-0.0625	2021_Q2
90	BY	0.0	2021_Q3
91	CA	-0.058823529411764705	2020_Q1
92	CA	-0.125	2020_Q2
93	CA	-0.0625	2020_Q3
94	CA	-0.0625	2020_Q4
95	CA	-0.11764705882352941	2021_Q1
96	CA	-0.0625	2021_Q2
97	CA	-0.0625	2021_Q3
98	CH	-0.045454545454545456	2020_Q1
99	CH	0.0	2020_Q2
100	CH	0.1	2020_Q3
101	CH	0.0009523809523809321	2020_Q4
102	CH	-0.045454545454545456	2021_Q1
103	CH	0.0	2021_Q2
104	CH	0.05	2021_Q3
105	CI	-0.20989350738577806	2020_Q1
106	CI	-0.10054773082942099	2020_Q2
107	CI	-0.0024937655860348597	2020_Q3
108	CI	0.09282337773957887	2020_Q4
109	CI	-0.10717966334592927	2021_Q1
110	CI	0.017214397496087688	2021_Q2
111	CI	0.08063175394846224	2021_Q3
112	CL	0.0	2020_Q1
113	CL	-0.11764705882352941	2020_Q2
114	CL	0.0625	2020_Q3
115	CL	0.11764705882352941	2020_Q4
116	CL	0.058823529411764705	2021_Q1
117	CL	0.0	2021_Q2
118	CL	0.125	2021_Q3
119	CM	-0.1266060795988718	2020_Q1
120	CM	-0.1743119266055046	2020_Q2
121	CM	-0.0007135212272564957	2020_Q3
122	CM	0.10349750178443977	2020_Q4
123	CM	-0.06581009088060173	2021_Q1
124	CM	-0.04947575360419391	2021_Q2
125	CM	0.06635747413485549	2021_Q3
126	CO	0.0	2020_Q1
127	CO	-0.09090909090909091	2020_Q2
128	CO	0.029090909090909115	2020_Q3
129	CO	0.08695652173913043	2020_Q4
130	CO	0.043478260869565216	2021_Q1
131	CO	0.045454545454545456	2021_Q2
132	CO	0.09090909090909091	2021_Q3
133	CR	-0.10526315789473684	2020_Q1
134	CR	-0.1111111111111111	2020_Q2
135	CR	-0.05555555555555555	2020_Q3
136	CR	0.0	2020_Q4
137	CR	-0.05263157894736842	2021_Q1
138	CR	-0.05555555555555555	2021_Q2
139	CR	-0.05555555555555555	2021_Q3
140	CZ	-0.125	2020_Q1
141	CZ	-0.08695652173913043	2020_Q2
142	CZ	0.0	2020_Q3
143	CZ	-0.045454545454545456	2020_Q4
144	CZ	-0.125	2021_Q1
145	CZ	-0.08695652173913043	2021_Q2
146	CZ	-0.045454545454545456	2021_Q3
147	DE	-0.041666666666666664	2020_Q1
148	DE	0.0	2020_Q2
149	DE	0.045454545454545456	2020_Q3
150	DE	0.0	2020_Q4
151	DE	-0.08333333333333333	2021_Q1
152	DE	0.0	2021_Q2
153	DE	0.045454545454545456	2021_Q3
154	DK	-0.043478260869565216	2020_Q1
155	DK	-0.045454545454545456	2020_Q2
156	DK	0.06976744186046512	2020_Q3
157	DK	0.045454545454545456	2020_Q4
158	DK	-0.043478260869565216	2021_Q1
159	DK	-0.045454545454545456	2021_Q2
160	DK	0.023255813953488372	2021_Q3
161	DO	-0.13083257090576392	2020_Q1
162	DO	-0.15	2020_Q2
163	DO	0.0005265929436546374	2020_Q3
164	DO	0.10526315789473684	2020_Q4
165	DO	-0.03934126258005487	2021_Q1
166	DO	0.0	2021_Q2
167	DO	0.05318588730911014	2021_Q3
168	EC	-0.0829166666666666	2020_Q1
169	EC	-0.09090909090909091	2020_Q2
170	EC	0.047619047619047616	2020_Q3
171	EC	0.045454545454545456	2020_Q4
172	EC	-0.041666666666666664	2021_Q1
173	EC	0.045454545454545456	2021_Q2
174	EC	0.09333333333333338	2021_Q3
175	EE	-0.002222222222222175	2020_Q1
176	EE	0.04836829836829827	2020_Q2
177	EE	0.11764705882352941	2020_Q3
178	EE	0.11764705882352941	2020_Q4
179	EE	-0.0005555555555556424	2021_Q1
180	EE	0.048951048951048945	2021_Q2
181	EE	0.058823529411764705	2021_Q3
182	EG	-0.16666666666666666	2020_Q1
183	EG	-0.12903225806451613	2020_Q2
184	EG	0.0	2020_Q3
185	EG	0.06896551724137931	2020_Q4
186	EG	-0.16666666666666666	2021_Q1
187	EG	-0.0967741935483871	2021_Q2
188	EG	0.0	2021_Q3
189	ES	0.0	2020_Q1
190	ES	0.0	2020_Q2
191	ES	0.1875	2020_Q3
192	ES	0.05555555555555555	2020_Q4
193	ES	0.0	2021_Q1
194	ES	0.11764705882352941	2021_Q2
195	ES	0.125	2021_Q3
196	FI	0.0	2020_Q1
197	FI	0.0	2020_Q2
198	FI	0.0625	2020_Q3
199	FI	0.0625	2020_Q4
200	FI	0.0	2021_Q1
201	FI	0.0	2021_Q2
202	FI	0.0625	2021_Q3
203	FJ	-0.28339837886520564	2020_Q1
204	FJ	-0.29616267628730725	2020_Q2
205	FJ	-0.07245310776020604	2020_Q3
206	FJ	-0.01645474943904255	2020_Q4
207	FJ	-0.1852296607625338	2021_Q1
208	FJ	-0.2679567071170875	2021_Q2
209	FJ	-0.254505332842957	2021_Q3
210	FR	-0.07692307692307693	2020_Q1
211	FR	-0.041666666666666664	2020_Q2
212	FR	0.08695652173913043	2020_Q3
213	FR	0.0	2020_Q4
214	FR	-0.038461538461538464	2021_Q1
215	FR	0.0	2021_Q2
216	FR	0.043478260869565216	2021_Q3
217	GB	-0.05	2020_Q1
218	GB	-0.15789473684210525	2020_Q2
219	GB	0.0	2020_Q3
220	GB	0.0	2020_Q4
221	GB	-0.1	2021_Q1
222	GB	-0.05263157894736842	2021_Q2
223	GB	0.0	2021_Q3
224	GE	-0.14285714285714285	2020_Q1
225	GE	-0.06666666666666664	2020_Q2
226	GE	0.08289855072463767	2020_Q3
227	GE	0.056111111111111195	2020_Q4
228	GE	-0.0638095238095238	2021_Q1
229	GE	-0.034120734908136593	2021_Q2
230	GE	-0.015072463768116032	2021_Q3
231	GH	-0.17488116087065306	2020_Q1
232	GH	-0.27546983184965373	2020_Q2
233	GH	-0.15811628518810836	2020_Q3
234	GH	-0.007911839502684407	2020_Q4
235	GH	-0.1493620215161371	2021_Q1
236	GH	-0.183728981206726	2021_Q2
237	GH	-0.10734017363851614	2021_Q3
238	GR	-0.11538461538461539	2020_Q1
239	GR	-0.125	2020_Q2
240	GR	0.00045475216007283145	2020_Q3
241	GR	-0.08695652173913043	2020_Q4
242	GR	-0.19230769230769232	2021_Q1
243	GR	-0.125	2021_Q2
244	GR	-0.1359708958617553	2021_Q3
245	GT	-0.18981481481481488	2020_Q1
246	GT	-0.14929817099106768	2020_Q2
247	GT	0.0013580805794477654	2020_Q3
248	GT	0.04393214441061338	2020_Q4
249	GT	-0.11265432098765438	2021_Q1
250	GT	-0.06422798809017445	2021_Q2
251	GT	0.041195110909914	2021_Q3
252	HN	-0.12109375000000001	2020_Q1
253	HN	-0.11631578947368426	2020_Q2
254	HN	0.0011123470522802878	2020_Q3
255	HN	0.05555555555555555	2020_Q4
256	HN	-0.07226562500000001	2021_Q1
257	HN	0.0	2021_Q2
258	HN	0.05672969966629586	2021_Q3
259	HR	-0.058823529411764705	2020_Q1
260	HR	-0.05826957033549138	2020_Q2
261	HR	0.0625	2020_Q3
262	HR	0.0	2020_Q4
263	HR	0.058823529411764705	2021_Q1
264	HR	0.0005885815185404099	2021_Q2
265	HR	0.0625	2021_Q3
266	HT	-0.04959422903516687	2020_Q1
267	HT	-0.07096374341493655	2020_Q2
268	HT	0.18519842688594923	2020_Q3
269	HT	0.09763586122198341	2020_Q4
270	HT	-0.021941689209498162	2021_Q1
271	HT	0.02138208862720786	2021_Q2
272	HT	0.11047550947443689	2021_Q3
273	HU	-0.09523809523809523	2020_Q1
274	HU	-0.1	2020_Q2
275	HU	0.1111111111111111	2020_Q3
276	HU	0.0	2020_Q4
277	HU	-0.09523809523809523	2021_Q1
278	HU	-0.05	2021_Q2
279	HU	0.05555555555555555	2021_Q3
280	ID	-0.2571428571428571	2020_Q1
281	ID	-0.14814814814814814	2020_Q2
282	ID	0.04	2020_Q3
283	ID	0.12	2020_Q4
284	ID	-0.22857142857142856	2021_Q1
285	ID	0.0	2021_Q2
286	ID	0.04	2021_Q3
287	IE	-0.1724137931034483	2020_Q1
288	IE	-0.23076923076923078	2020_Q2
289	IE	-0.08	2020_Q3
290	IE	-0.04	2020_Q4
291	IE	-0.20793103448275865	2021_Q1
292	IE	-0.11538461538461539	2021_Q2
293	IE	-0.04	2021_Q3
294	IL	-0.047619047619047616	2020_Q1
295	IL	0.0	2020_Q2
296	IL	0.05263157894736842	2020_Q3
297	IL	0.05263157894736842	2020_Q4
298	IL	-0.047619047619047616	2021_Q1
299	IL	0.10526315789473684	2021_Q2
300	IL	0.05263157894736842	2021_Q3
301	IN	-0.2	2020_Q1
302	IN	-0.19230769230769232	2020_Q2
303	IN	-0.07692307692307693	2020_Q3
304	IN	0.125	2020_Q4
305	IN	-0.13333333333333333	2021_Q1
306	IN	-0.11538461538461539	2021_Q2
307	IN	-0.038461538461538464	2021_Q3
308	IQ	-0.12875121006776374	2020_Q1
309	IQ	-0.14814814814814814	2020_Q2
310	IQ	-0.038461538461538464	2020_Q3
311	IQ	0.0	2020_Q4
312	IQ	-0.09648273636656982	2021_Q1
313	IQ	-0.07407407407407407	2021_Q2
314	IQ	-0.07653846153846147	2021_Q3
315	IT	-0.09090909090909091	2020_Q1
316	IT	-0.14285714285714285	2020_Q2
317	IT	0.05263157894736842	2020_Q3
318	IT	0.0	2020_Q4
319	IT	-0.09090909090909091	2021_Q1
320	IT	-0.047619047619047616	2021_Q2
321	IT	0.05263157894736842	2021_Q3
322	JM	-0.10335349092908204	2020_Q1
323	JM	-0.19237588652482282	2020_Q2
324	JM	0.08012379642365894	2020_Q3
325	JM	0.01517107811491281	2020_Q4
326	JM	-0.10307861462341945	2021_Q1
327	JM	-0.05289598108747063	2021_Q2
328	JM	0.08287482806052271	2021_Q3
329	JO	-0.16666666666666666	2020_Q1
330	JO	-0.14814814814814814	2020_Q2
331	JO	-0.04214559386973185	2020_Q3
332	JO	-0.038461538461538464	2020_Q4
333	JO	-0.2	2021_Q1
334	JO	-0.14814814814814814	2021_Q2
335	JO	-0.08007662835249041	2021_Q3
336	JP	-0.09523809523809523	2020_Q1
337	JP	-0.1	2020_Q2
338	JP	-0.05	2020_Q3
339	JP	0.0	2020_Q4
340	JP	-0.09523809523809523	2021_Q1
341	JP	-0.1	2021_Q2
342	JP	-0.1	2021_Q3
343	KE	-0.09759358288770059	2020_Q1
344	KE	-0.13793103448275862	2020_Q2
345	KE	-0.03571428571428571	2020_Q3
346	KE	0.09689213893967087	2020_Q4
347	KE	0.0026737967914437933	2021_Q1
348	KE	0.0	2021_Q2
349	KE	0.03571428571428571	2021_Q3
350	KG	-0.08979591836734696	2020_Q1
351	KG	-0.09523809523809523	2020_Q2
352	KG	0.05263157894736842	2020_Q3
353	KG	0.04947526236881551	2020_Q4
354	KG	-0.04761904761904765	2021_Q1
355	KG	0.0	2021_Q2
356	KG	0.05263157894736842	2021_Q3
357	KH	-0.17588652482269507	2020_Q1
358	KH	-0.016784452296819744	2020_Q2
359	KH	0.13986679352997153	2020_Q3
360	KH	0.07190710138454665	2020_Q4
361	KH	-0.1840425531914893	2021_Q1
362	KH	-0.07243816254416964	2021_Q2
363	KH	0.04757373929590866	2021_Q3
364	KR	-0.047619047619047616	2020_Q1
365	KR	0.05263157894736842	2020_Q2
366	KR	0.10526315789473684	2020_Q3
367	KR	0.10526315789473684	2020_Q4
368	KR	0.0	2021_Q1
369	KR	0.05263157894736842	2021_Q2
370	KR	0.0	2021_Q3
371	KW	-0.16033586565373856	2020_Q1
372	KW	-0.12159038372630601	2020_Q2
373	KW	0.04425658876181007	2020_Q3
374	KW	-0.022346368715083817	2020_Q4
375	KW	-0.16033586565373856	2021_Q1
376	KW	-0.030975496994914385	2021_Q2
377	KW	0.04425658876181007	2021_Q3
378	KZ	-0.012540894220283557	2020_Q1
379	KZ	-0.05555555555555555	2020_Q2
380	KZ	0.058823529411764705	2020_Q3
381	KZ	0.058823529411764705	2020_Q4
382	KZ	-0.01853871319520174	2021_Q1
383	KZ	-0.005555555555555635	2021_Q2
384	KZ	0.0	2021_Q3
385	LB	-0.16033586565373856	2020_Q1
386	LB	-0.13318181818181818	2020_Q2
387	LB	-0.00426338228327806	2020_Q3
388	LB	0.10330992978936804	2020_Q4
389	LB	-0.19872051179528197	2021_Q1
390	LB	-0.045454545454545456	2021_Q2
391	LB	-0.052581714827096136	2021_Q3
392	LK	-0.10714285714285714	2020_Q1
393	LK	-0.11538461538461539	2020_Q2
394	LK	0.0	2020_Q3
395	LK	-0.038461538461538464	2020_Q4
396	LK	-0.07142857142857142	2021_Q1
397	LK	-0.07692307692307693	2021_Q2
398	LK	-0.07538461538461541	2021_Q3
399	LT	-0.09954977488744365	2020_Q1
400	LT	-0.10526315789473684	2020_Q2
401	LT	0.05555555555555555	2020_Q3
402	LT	-0.0005552470849528908	2020_Q4
403	LT	-0.09954977488744365	2021_Q1
404	LT	-0.05263157894736842	2021_Q2
405	LT	0.05499999999999991	2021_Q3
406	LU	-0.04391891891891889	2020_Q1
407	LU	-0.05290322580645163	2020_Q2
408	LU	0.04413102820746127	2020_Q3
409	LU	0.018300653594771316	2020_Q4
410	LU	-0.02787162162162163	2021_Q1
411	LU	-0.010322580645161223	2021_Q2
412	LU	0.04686078252957239	2021_Q3
413	LV	-0.09523809523809523	2020_Q1
414	LV	-0.039939332659251904	2020_Q2
415	LV	0.098421052631579	2020_Q3
416	LV	0.05263157894736842	2020_Q4
417	LV	-0.09523809523809523	2021_Q1
418	LV	-0.039433771486349904	2021_Q2
419	LV	0.0	2021_Q3
420	LY	-0.1518010291595196	2020_Q1
421	LY	-0.0013708019191226576	2020_Q2
422	LY	0.1323333333333333	2020_Q3
423	LY	0.03148479427549192	2020_Q4
424	LY	-0.122355631789594	2021_Q1
425	LY	-0.07573680603152848	2021_Q2
426	LY	-0.06266666666666663	2021_Q3
427	MA	-0.15384615384615385	2020_Q1
428	MA	-0.13636363636363635	2020_Q2
429	MA	0.06193806193806204	2020_Q3
430	MA	0.09471680152308416	2020_Q4
431	MA	-0.11538461538461539	2021_Q1
432	MA	0.0	2021_Q2
433	MA	0.04895104895104897	2021_Q3
434	MD	-0.1427891480247501	2020_Q1
435	MD	-0.10520778537611783	2020_Q2
436	MD	0.06111111111111119	2020_Q3
437	MD	0.07630306286942513	2020_Q4
438	MD	-0.04807234650166595	2021_Q1
439	MD	0.04471330878484996	2021_Q2
440	MD	0.1072222222222222	2021_Q3
441	MM	-0.17751884852638794	2020_Q1
442	MM	-0.19230769230769232	2020_Q2
443	MM	-0.041666666666666664	2020_Q3
444	MM	-0.08854166666666663	2020_Q4
445	MM	-0.24605894448252227	2021_Q1
446	MM	-0.15384615384615385	2021_Q2
447	MM	-0.125	2021_Q3
448	MT	-0.023268698060941923	2020_Q1
449	MT	-0.13548028872848422	2020_Q2
450	MT	0.009445100354191271	2020_Q3
451	MT	0.05754189944134085	2020_Q4
452	MT	-0.0038781163434903204	2021_Q1
453	MT	-0.061632426429761404	2021_Q2
454	MT	0.008264462809917179	2021_Q3
455	MU	-0.22805312601230976	2020_Q1
456	MU	-0.31736526946107785	2020_Q2
457	MU	-0.11627043090638939	2020_Q3
458	MU	-0.09548292324641944	2020_Q4
459	MU	-0.2445740200842242	2021_Q1
460	MU	-0.2757817697937458	2021_Q2
461	MU	-0.21991084695393764	2021_Q3
462	MX	-0.0590248075278015	2020_Q1
463	MX	-0.09090909090909091	2020_Q2
464	MX	-0.045454545454545456	2020_Q3
465	MX	0.0	2020_Q4
466	MX	-0.0590248075278015	2021_Q1
467	MX	0.0	2021_Q2
468	MX	0.0	2021_Q3
469	MY	-0.19230769230769232	2020_Q1
470	MY	-0.20833333333333334	2020_Q2
471	MY	-0.043478260869565216	2020_Q3
472	MY	-0.045454545454545456	2020_Q4
473	MY	-0.23076923076923078	2021_Q1
474	MY	-0.20833333333333334	2021_Q2
475	MY	-0.17391304347826086	2021_Q3
476	NG	-0.22727272727272727	2020_Q1
477	NG	-0.26313287378179223	2020_Q2
478	NG	-0.14634146341463414	2020_Q3
479	NG	-0.05906952430737057	2020_Q4
480	NG	-0.18250000000000002	2021_Q1
481	NG	-0.19182315188970764	2021_Q2
482	NG	-0.14634146341463414	2021_Q3
483	NI	-0.03772003352891863	2020_Q1
484	NI	-0.08238507055075096	2020_Q2
485	NI	0.060981419723678	2020_Q3
486	NI	0.12585812356979403	2020_Q4
487	NI	0.04777870913663037	2021_Q1
488	NI	0.10514337733272655	2021_Q2
489	NI	0.10290614578370653	2021_Q3
490	NL	0.047619047619047616	2020_Q1
491	NL	0.05	2020_Q2
492	NL	0.15789473684210525	2020_Q3
493	NL	0.047619047619047616	2020_Q4
494	NL	0.047619047619047616	2021_Q1
495	NL	0.05	2021_Q2
496	NL	0.10684210526315796	2021_Q3
497	NO	-0.04578947368421058	2020_Q1
498	NO	-0.009999999999999985	2020_Q2
499	NO	0.11764705882352941	2020_Q3
500	NO	0.05555555555555555	2020_Q4
501	NO	0.0	2021_Q1
502	NO	0.0	2021_Q2
503	NO	0.058823529411764705	2021_Q3
504	NP	-0.27586206896551724	2020_Q1
505	NP	-0.2672413793103448	2020_Q2
506	NP	-0.09566872917658265	2020_Q3
507	NP	0.047619047619047616	2020_Q4
508	NP	-0.20689655172413793	2021_Q1
509	NP	-0.18103448275862066	2021_Q2
510	NP	0.006663493574488196	2021_Q3
511	NZ	-0.1111111111111111	2020_Q1
512	NZ	-0.0604815032295949	2020_Q2
513	NZ	0.0	2020_Q3
514	NZ	0.020408163265306114	2020_Q4
515	NZ	-0.05555555555555555	2021_Q1
516	NZ	-0.0017615971814445763	2021_Q2
517	NZ	-0.058823529411764705	2021_Q3
518	OM	-0.12	2020_Q1
519	OM	-0.13636363636363635	2020_Q2
520	OM	0.0	2020_Q3
521	OM	0.0	2020_Q4
522	OM	-0.12040000000000006	2021_Q1
523	OM	-0.09090909090909091	2021_Q2
524	OM	0.0	2021_Q3
525	PA	-0.14285714285714285	2020_Q1
526	PA	-0.17578947368421052	2020_Q2
527	PA	0.0	2020_Q3
528	PA	0.06611111111111118	2020_Q4
529	PA	-0.09238095238095244	2021_Q1
530	PA	0.0	2021_Q2
531	PA	0.05555555555555555	2021_Q3
532	PE	-0.125	2020_Q1
533	PE	-0.17391304347826086	2020_Q2
534	PE	-0.125	2020_Q3
535	PE	0.0	2020_Q4
536	PE	-0.041666666666666664	2021_Q1
537	PE	-0.043478260869565216	2021_Q2
538	PE	-0.08333333333333333	2021_Q3
539	PH	-0.18181818181818182	2020_Q1
540	PH	-0.25	2020_Q2
541	PH	0.0	2020_Q3
542	PH	0.038461538461538464	2020_Q4
543	PH	-0.21212121212121213	2021_Q1
544	PH	-0.14285714285714285	2021_Q2
545	PH	-0.04	2021_Q3
546	PK	-0.13793103448275862	2020_Q1
547	PK	-0.12	2020_Q2
548	PK	0.041666666666666664	2020_Q3
549	PK	0.08333333333333333	2020_Q4
550	PK	-0.10344827586206896	2021_Q1
551	PK	-0.04	2021_Q2
552	PK	0.041666666666666664	2021_Q3
553	PL	-0.14285714285714285	2020_Q1
554	PL	-0.10526315789473684	2020_Q2
555	PL	0.0	2020_Q3
556	PL	-0.05263157894736842	2020_Q4
557	PL	-0.09523809523809523	2021_Q1
558	PL	0.0	2021_Q2
559	PL	-0.05263157894736842	2021_Q3
560	PR	-0.17857142857142858	2020_Q1
561	PR	-0.19230769230769232	2020_Q2
562	PR	-0.12	2020_Q3
563	PR	-0.06038047973531848	2020_Q4
564	PR	-0.17857142857142858	2021_Q1
565	PR	-0.11538461538461539	2021_Q2
566	PR	-0.08	2021_Q3
567	PT	-0.13636363636363635	2020_Q1
568	PT	-0.1	2020_Q2
569	PT	0.0	2020_Q3
570	PT	0.0	2020_Q4
571	PT	-0.13636363636363635	2021_Q1
572	PT	-0.05	2021_Q2
573	PT	-0.05263157894736842	2021_Q3
574	PY	-0.16	2020_Q1
575	PY	-0.20833333333333334	2020_Q2
576	PY	-0.045454545454545456	2020_Q3
577	PY	0.04333333333333334	2020_Q4
578	PY	-0.12	2021_Q1
579	PY	-0.08333333333333333	2021_Q2
580	PY	0.0	2021_Q3
581	QA	-0.10078681153990263	2020_Q1
582	QA	-0.16715298040850346	2020_Q2
583	QA	-0.046321525885558566	2020_Q3
584	QA	-0.125	2020_Q4
585	QA	-0.1757212439115774	2021_Q1
586	QA	-0.12463526469362228	2021_Q2
587	QA	-0.002270663033605845	2021_Q3
588	RO	-0.1	2020_Q1
589	RO	-0.1111111111111111	2020_Q2
590	RO	0.058823529411764705	2020_Q3
591	RO	0.058823529411764705	2020_Q4
592	RO	-0.1	2021_Q1
593	RO	0.0	2021_Q2
594	RO	0.058823529411764705	2021_Q3
595	RS	-0.05555555555555555	2020_Q1
596	RS	-0.058823529411764705	2020_Q2
597	RS	0.0625	2020_Q3
598	RS	0.0	2020_Q4
599	RS	-0.05555555555555555	2021_Q1
600	RS	0.0	2021_Q2
601	RS	0.0006250000000000977	2021_Q3
602	RU	-0.05	2020_Q1
603	RU	-0.05555555555555555	2020_Q2
604	RU	0.11764705882352941	2020_Q3
605	RU	0.05555555555555555	2020_Q4
606	RU	-0.05	2021_Q1
607	RU	0.0	2021_Q2
608	RU	0.0	2021_Q3
609	SA	-0.2	2020_Q1
610	SA	-0.18500000000000003	2020_Q2
611	SA	-0.09523809523809523	2020_Q3
612	SA	-0.047619047619047616	2020_Q4
613	SA	-0.2	2021_Q1
614	SA	-0.13636363636363635	2021_Q2
615	SA	-0.09523809523809523	2021_Q3
616	SE	-0.043478260869565216	2020_Q1
617	SE	0.0004761904761905506	2020_Q2
618	SE	0.15	2020_Q3
619	SE	0.045454545454545456	2020_Q4
620	SE	0.0	2021_Q1
621	SE	0.047619047619047616	2021_Q2
622	SE	0.1	2021_Q3
623	SG	-0.045454545454545456	2020_Q1
624	SG	-0.15	2020_Q2
625	SG	0.033500000000000085	2020_Q3
626	SG	0.05011933174224347	2020_Q4
627	SG	0.0	2021_Q1
628	SG	0.0	2021_Q2
629	SG	0.0	2021_Q3
630	SI	-0.10526315789473684	2020_Q1
631	SI	-0.05555555555555555	2020_Q2
632	SI	0.058823529411764705	2020_Q3
633	SI	0.0	2020_Q4
634	SI	-0.10526315789473684	2021_Q1
635	SI	-0.05555555555555555	2021_Q2
636	SI	0.0	2021_Q3
637	SK	-0.08333333333333333	2020_Q1
638	SK	-0.1017391304347826	2020_Q2
639	SK	0.04499999999999993	2020_Q3
640	SK	-0.045454545454545456	2020_Q4
641	SK	-0.125	2021_Q1
642	SK	-0.043478260869565216	2021_Q2
643	SK	-0.045454545454545456	2021_Q3
644	SN	-0.17722395292488755	2020_Q1
645	SN	-0.15812302839116713	2020_Q2
646	SN	-0.027216174183514748	2020_Q3
647	SN	0.09783989834815766	2020_Q4
648	SN	-0.06403599861543792	2021_Q1
649	SN	0.025236593059936932	2021_Q2
650	SN	-0.010108864696733982	2021_Q3
651	SV	-0.08695652173913043	2020_Q1
652	SV	-0.19047619047619047	2020_Q2
653	SV	0.0	2020_Q3
654	SV	0.09523809523809523	2020_Q4
655	SV	0.0	2021_Q1
656	SV	0.09523809523809523	2021_Q2
657	SV	0.09523809523809523	2021_Q3
658	TH	-0.13333333333333333	2020_Q1
659	TH	-0.1111111111111111	2020_Q2
660	TH	0.12	2020_Q3
661	TH	0.07692307692307693	2020_Q4
662	TH	-0.13333333333333333	2021_Q1
663	TH	-0.14814814814814814	2021_Q2
664	TH	-0.04	2021_Q3
665	TJ	-0.17980211531900375	2020_Q1
666	TJ	-0.2560108364375212	2020_Q2
667	TJ	-0.0822262118491922	2020_Q3
668	TJ	0.19656236227412943	2020_Q4
669	TJ	-0.08529512111907199	2021_Q1
670	TJ	-0.10904165255672206	2021_Q2
671	TJ	-0.0955116696588869	2021_Q3
672	TR	0.0	2020_Q1
673	TR	-0.05555555555555555	2020_Q2
674	TR	0.11764705882352941	2020_Q3
675	TR	0.0	2020_Q4
676	TR	0.053684210526315765	2021_Q1
677	TR	0.0	2021_Q2
678	TR	0.058823529411764705	2021_Q3
679	TT	-0.08886971527178597	2020_Q1
680	TT	-0.0921680993314231	2020_Q2
681	TT	-0.007156488549618422	2020_Q3
682	TT	0.05050023820867091	2020_Q4
683	TT	-0.03882657463330451	2021_Q1
684	TT	0.06829035339063991	2021_Q2
685	TT	0.09732824427480911	2021_Q3
686	TZ	-0.05865314989138309	2020_Q1
687	TZ	-0.23348554033485544	2020_Q2
688	TZ	-0.14019292604501615	2020_Q3
689	TZ	0.0981502453756135	2020_Q4
690	TZ	0.07204923968139024	2021_Q1
691	TZ	-0.010045662100456569	2021_Q2
692	TZ	0.018649517684887405	2021_Q3
693	UA	-0.05263157894736842	2020_Q1
694	UA	0.0	2020_Q2
695	UA	0.11764705882352941	2020_Q3
696	UA	0.10916520723876247	2020_Q4
697	UA	0.0	2021_Q1
698	UA	0.0	2021_Q2
699	UA	0.058823529411764705	2021_Q3
700	UG	-0.07935177423861403	2020_Q1
701	UG	-0.23177742009657404	2020_Q2
702	UG	-0.013506753376688324	2020_Q3
703	UG	0.1630020521841103	2020_Q4
704	UG	0.054205085219334946	2021_Q1
705	UG	-0.15198896297999537	2021_Q2
706	UG	-0.1273136568284141	2021_Q3
707	US	-0.10526315789473684	2020_Q1
708	US	-0.1111111111111111	2020_Q2
709	US	0.0	2020_Q3
710	US	0.0	2020_Q4
711	US	-0.10526315789473684	2021_Q1
712	US	-0.05555555555555555	2021_Q2
713	US	0.0	2021_Q3
714	UY	-0.05555555555555555	2020_Q1
715	UY	-0.058823529411764705	2020_Q2
716	UY	0.0625	2020_Q3
717	UY	0.0	2020_Q4
718	UY	-0.05555555555555555	2021_Q1
719	UY	0.0	2021_Q2
720	UY	0.0625	2021_Q3
721	VE	-0.125	2020_Q1
722	VE	-0.21739130434782608	2020_Q2
723	VE	-0.09523809523809523	2020_Q3
724	VE	0.0	2020_Q4
725	VE	-0.16666666666666666	2021_Q1
726	VE	-0.17391304347826086	2021_Q2
727	VE	-0.09523809523809523	2021_Q3
728	VN	-0.32558139534883723	2020_Q1
729	VN	-0.0625	2020_Q2
730	VN	0.06896551724137931	2020_Q3
731	VN	0.13793103448275862	2020_Q4
732	VN	-0.27906976744186046	2021_Q1
733	VN	-0.0625	2021_Q2
734	VN	-0.1724137931034483	2021_Q3
735	YE	-0.09943714821763597	2020_Q1
736	YE	0.008887008040626358	2020_Q2
737	YE	0.04043478260869564	2020_Q3
738	YE	0.12732784755305332	2020_Q4
739	YE	-0.03977485928705436	2021_Q1
740	YE	-0.022429115531104427	2021_Q2
741	YE	0.043478260869565216	2021_Q3
742	ZA	-0.25	2020_Q1
743	ZA	-0.24	2020_Q2
744	ZA	-0.125	2020_Q3
745	ZA	-0.08695652173913043	2020_Q4
746	ZA	-0.25	2021_Q1
747	ZA	-0.16	2021_Q2
748	ZA	-0.125	2021_Q3
