# Supplementary material for: Revealed versus potential spatial accessibility of healthcare and changing patterns during the COVID-19 pandemic
Source: Commun Med (Lond). 2023 Nov 3;3:157. doi: 10.1038/s43856-023-00384-9 (PMC10624905; doi:10.1038/s43856-023-00384-9)
Supplement: Supplementary file 3 — Supplementary Data 1 [file 43856_2023_384_MOESM3_ESM.zip › paper_data_and_code_submission/raw_datapoints/raw_data_fig3d.csv]

	country	Absolute change (min)	code_three
0	IN	11.24	IND
1	MX	8.83	MEX
2	ID	8.127142857142857	IDN
3	TR	7.115714285714286	TUR
4	UA	6.917142857142857	UKR
5	BY	6.700000000000001	BLR
6	CO	6.425714285714285	COL
7	RU	5.594285714285713	RUS
8	UY	5.587142857142857	URY
9	HU	5.43	HUN
10	BR	5.425714285714285	BRA
11	AR	5.287142857142858	ARG
12	SE	5.224285714285714	SWE
13	PT	5.028571428571429	PRT
14	LV	4.797142857142858	LVA
15	FR	4.661428571428571	FRA
16	JP	4.272857142857143	JPN
17	FI	4.1742857142857135	FIN
18	TH	4.014285714285714	THA
19	DE	4.002857142857143	DEU
20	ES	3.9757142857142855	ESP
21	PL	3.9299999999999997	POL
22	AT	3.5428571428571423	AUT
23	NO	3.3442857142857148	NOR
24	CZ	3.325714285714286	CZE
25	SG	3.312857142857143	SGP
26	NL	2.9600000000000004	NLD
27	CH	2.838571428571428	CHE
28	KR	2.7428571428571433	KOR
29	IL	2.448571428571429	ISR
30	IT	2.1385714285714283	ITA
31	SK	2.0657142857142867	SVK
32	DK	1.7871428571428585	DNK
33	GR	0.9599999999999999	GRC
34	CL	0.941428571428572	CHL
35	US	0.8571428571428571	USA
36	GB	0.27285714285714285	GBR
37	CA	0.0014285714285711443	CAN
38	AU	-0.2928571428571435	AUS
